# Supplementary material for: Risk of adverse pathological features for intermediate risk prostate cancer: Clinical implications for definitive radiation therapy
Source: PLoS One. 2021 Jul 15;16(7):e0253936. doi: 10.1371/journal.pone.0253936 (PMC8281993; doi:10.1371/journal.pone.0253936)
Supplement: S1 Dataset — (XLSX) [file pone.0253936.s002.xlsx]

## Sheet: S1 Dataset
record_id	f1_race_imported	f1_prostatect_date	f2_prerp_gleason	f2_total_bx_cores	f2_positive_bx_cores	f2_psa1_pre_bx	f2_pre_androgen_tx	f2_intermed_factors	f2_fav_or_unfav	f3_rp_tstage	f3_rp_nstage	f3_rp_gleason	f3_rp_tertiary_yn	f3_rp_tertiary_score	f3_rp_epe	f3_rp_lvsi	f3_rp_pni	f3_rp_margins	f3_rp_weight	f3_rp_svi	f3_rp_lns_total	f3_rp_pos_lns	f3_rp_psa_nadir_date	f3_rp_psa_nadir_value	f4_adj1_yn	adjuvant_treatment_complete	f5_psa_fail	f5_psa_fail_date	f5_psa_fail_value	f5_death	f5_death_date	f5_death_cause	f5_censor_date	f5_cancer_status_death	f5_psa_last_value	f5_psa_last_date	f5_salv1_yn	biochemical_failure_outcomes_complete
1	WHITE	2014-08-29	2	8	6	4.5	2	1	2	4	1	2	0	0	2	2	3	2	43	2	5	0	2014-12-08	0	2	2	0			1			2015-01-29	3	0	2014-12-08	2	2
2	WHITE	2014-08-27	2	10	3	5.68	2	1	1	4	1	4	0	0	2	2	1	2	63	2	11	0	2014-12-02	0	2	2	0			1			2014-12-31	3	0	2014-12-02	2	2
3	WHITE	2014-08-26	2	12	3	4.17	2	1	1	4	1	2	0	0	2	2	1	2	51	2	7	0	2015-01-06	0	2	2	0			1			2015-04-14	3	0	2015-04-14	2	2
4	WHITE	2014-08-20	2	6	1	6.21	2	1	1	6	2	2	1	5	1	2	3	1	42	2	6	2	2015-05-21	0.07	1	2	0			1			2015-05-21	2	0.07	2015-05-21	2	2
5	WHITE	2014-08-08	2	12	6	6.71	2	1	2	4	1	1	0	0	2	2	3	2	78	2	9	0	2014-11-18	0	2	2	0			1			2015-05-22	3	0	2015-05-22	2	2
6	WHITE	2014-08-06	2	22	4	6.35	2	1	1	2	1	2	0	0	2	2	3	2	141	2	9	0	2014-12-05	0	2	2	0			1			2015-03-11	3	0	2015-03-09	2	2
7	WHITE	2014-08-05	2	12	8	5.1	2	1	2	4	1	4	0	0	2	2	1	2	44	2	11	0	2014-10-28	0	2	2	0			1			2014-11-14	3	0	2014-10-28	2	2
8	WHITE	2014-08-01	2	14	4	6.16	2	1	1	4	1	5	0	0	2	2	2	2	55	2	8	0	2014-11-07	0	2	2	0			1			2015-05-26	3	0.02	2015-05-14	2	2
9	WHITE	2014-08-01	3	12	3	5.857	2	1	2	6	1	2	0	0	1	2	3	2	52	2	7	0	2014-10-27	0	2	2	0			1			2015-03-03	3	0	2015-02-24	2	2
10	WHITE	2014-07-30	3	3	2	4.54	2	1	2	4	1	2	0	0	2	2	3	1	88	2	12	0	2014-11-19	0	2	2	0			1			2015-04-29	3	0.02	2015-04-15	2	2
11	WHITE	2014-07-30	2	14	9	4.5	2	1	2	4	1	2	0	0	2	2	3	2	66.5	2	6	0	2014-11-12	0	2	2	0			1			2015-02-27	3	0	2015-02-27	2	2
12	BLACK OR AFRICAN AMERICAN	2014-07-29	2	13	2	12.1	2	2	2	7	1	4	0	0	1	1	1	1	59	1	6	0	2014-11-12	0.1	2	2	0			1			2015-05-21	3	0.1	2015-05-13	2	2
13	ASIAN	2014-07-29	2	12	6	7	2	1	2	4	3	2	0	0	2	2	1	2	40	2	0	0	2015-01-05	0	2	2	0			1			2015-05-04	3	0	2015-05-04	2	2
14	WHITE	2014-07-23	2	14	2	1.71	2	1	1	4	1	2	0	0	2	2	2	1	88	2	4	0	2015-01-28	0.01	2	2	0			1			2015-05-11	3	0	2015-05-04	2	2
15	WHITE	2014-07-23	3	8	3	3	2	1	2	4	1	4	0	0	2	2	1	2	87.3	2	5	0	2015-05-05	0	2	2	0			1			2015-05-05	3	0	2015-05-05	2	2
16	WHITE	2014-07-22	3	12	3	5.528	2	2	2	1	1	2	0	0	2	2	1	2	57	2	10	0	2014-10-31	0	2	2	0			1			2015-04-15	3	0	2015-03-23	2	2
17	WHITE	2014-07-18	2	12	4	6.73	2	1	1	4	1	2	0	0	2	2	3	2	42	2	6	0	2015-02-03	0	2	2	0			1			2015-04-23	3	0	2015-04-20	2	2
18	WHITE	2014-07-18	2	14	10	15.5	2	2	2	7	1	6	0	0	1	1	1	1	70	1	10	0	2014-10-15	0.82	1	2	1	2014-10-15	0.82	1			2015-03-18	4	1.01	2014-10-23	2	2
19	WHITE	2014-07-16	2	15	3	7	2	1	1	1	1	4	0	0	2	2	3	2	37	2	23	0	2014-10-09	0	2	2	0			1			2015-04-20	3	0	2015-04-11	2	2
20	WHITE	2014-07-15	2	12	6	10.5	2	2	2	1	1	4	0	0	2	2	3	2	41	2	5	0	2014-10-15	0	2	2	0			1			2015-04-17	3	0	2015-04-15	2	2
21	BLACK OR AFRICAN AMERICAN	2014-07-02	2	13	2	5.69	2	1	1	1	1	2	0	0	2	2	3	2	108	2	15	0	2014-09-16	0	2	2	0			1			2015-04-29	3	0	2015-04-08	2	2
22	OTHER	2014-07-01	3	12	3	4.79	2	1	2	6	2	4	0	0	1	1	1	2	66	2	23	1	2014-09-08	0.01	1	2	0			1			2015-04-27	3	0	2015-04-27	2	2
23	WHITE	2014-06-24	3	14	4	4.65	2	1	2	2	1	2	0	0	2	2	3	2	53.7	2	8	0	2014-10-04	0	2	2	0			1			2015-03-23	3	0	2015-03-18	2	2
24	WHITE	2014-06-20	2	12	1	3.2	2	1	1	4	3	4	0	0	2	2	3	2	43	2	0	0	2014-09-22	0	2	2	0			1			2015-05-28	3	0	2015-05-28	2	2
25	WHITE	2014-06-17	3	12	10	8.01	2	2	2	7	2	5	0	0	1	1	1	2	48	1	10	1	2014-09-26	0	1	2	0			1			2015-04-22	3	0	2015-04-20	2	2
26	WHITE	2014-06-03	3	12	3	6.2	2	2	2	4	1	4	0	0	2	2	3	2	120	2	3	0	2014-09-23	0	2	2	0			1			2015-05-27	3	0	2015-05-14	2	2
27	WHITE	2014-05-23	1	12	1	10.7	2	2	2	1	1	1	0	0	2	2	2	2	55	2	11	0	2025-01-01	unknown	3	2	0			1			2014-09-18	3	999	2025-01-01	3	2
28	WHITE	2014-05-14	2	12	8	17.2	2	1	2	6	1	2	0	0	1	2	3	2	45	2	7	0	2014-08-28	0	2	2	0			1			2014-12-28	3	0	2014-12-28	2	2
29	WHITE	2014-05-09	2	12	1	12.88	2	2	2	1	1	2	0	0	2	2	3	2	100	2	10	0	2014-08-18	0	2	2	0			1			2015-05-26	3	0	2015-04-03	2	2
30	WHITE	2014-05-07	2	12	2	5	2	1	1	1	1	2	0	0	2	2	1	2	84	2	10	0	2014-08-25	0	2	2	0			1			2015-01-27	3	0	2014-12-09	2	2
31	WHITE	2014-05-06	3	8	2	4.57	2	1	2	4	1	2	0	0	2	2	2	2	75	2	6	0	2014-08-18	0	2	2	0			1			2014-08-18	3	0	2014-08-18	2	2
32	WHITE	2014-05-02	2	unknown	3	4.1	2	1	1	1	1	2	0	0	1	2	3	2	74	2	9	0	2014-08-18	0	2	2	0			1			2015-03-27	3	0	2015-03-16	2	2
33	BLACK OR AFRICAN AMERICAN	2014-04-29	3	12	11	4.13	2	1	2	4	1	2	0	0	2	2	3	2	65	2	10	0	2014-08-19	0	2	2	0			1			2015-05-27	3	0	2015-02-19	2	2
34	WHITE	2014-04-25	2	unknown	7	5.06	2	1	1	7	1	2	0	0	1	2	1	2	45	1	23	0	2025-01-01	unknown	3	2	0			3			2017-06-30	3	999	2025-01-01	3	2
35	WHITE	2014-04-23	2	15	3	11.57	2	2	2	6	1	2	0	0	1	2	3	2	70	2	7	0	2014-08-11	0	2	2	0			1			2015-04-09	3	0	2015-03-10	2	2
36	WHITE	2014-04-08	1	4	2	1.37	2	1	2	4	1	2	0	0	2	2	2	2	39.5	2	23	0	2014-06-16	0	2	2	0			1			2015-02-03	3	0	2015-01-08	2	2
37	WHITE	2014-04-08	3	12	2	6.9	2	1	2	6	1	4	0	0	1	2	1	2	67	2	24	0	2014-07-21	0	2	2	0			1			2015-05-12	3	0	2015-05-04	2	2
38	WHITE	2014-03-26	2	12	7	8.4	2	1	2	6	1	2	0	0	1	2	1	2	63	2	11	0	2014-06-26	0	2	2	0			1			2015-01-19	3	0	2015-01-19	2	2
39	WHITE	2014-03-25	2	16	2	7	2	1	1	4	1	1	0	0	2	2	3	2	47	2	9	0	2025-01-01	unknown	3	2	3			3			2017-06-30	3	999	2025-01-01	3	2
40	WHITE	2014-02-24	3	12	5	4.88	2	1	2	1	1	2	1	5	2	2	1	2	28	2	10	0	2014-07-23	0	2	2	0			1			2015-03-09	3	0	2015-03-04	2	2
41	WHITE	2014-03-18	2	12	7	6.42	2	1	2	4	1	2	0	0	2	2	3	2	70	2	11	0	2014-06-24	0.01	2	2	0			1			2015-04-13	3	0.01	2015-04-06	2	2
42	WHITE	2014-03-07	2	14	3	6.46	2	1	1	4	1	4	0	0	2	2	3	2	56	2	3	0	2014-06-19	0	2	2	0			3			2014-06-19	3	0	2014-06-19	2	2
43	WHITE	2014-03-04	2	14	13	4.7	2	2	2	6	1	2	0	0	1	2	1	2	52	2	3	0	2014-06-17	0	2	2	0			1			2015-04-10	3	0	2015-04-03	2	2
44	WHITE	2014-03-04	2	9	2	7.5	2	1	1	1	1	2	0	0	2	2	1	2	42	2	13	0	2014-05-30	0	2	2	0			1			2015-05-26	3	0	2015-05-20	2	2
45	WHITE	2014-02-25	2	12	5	5.2	2	1	1	6	1	2	0	0	1	2	1	2	79.4	2	16	0	2014-06-04	0	2	2	0			1			2015-02-04	3	0.02	2015-02-04	2	2
46	WHITE	2014-02-14	2	12	2	4.2	2	1	1	1	1	2	0	0	2	2	1	2	78	2	25	0	2025-01-01	unknown	3	2	3			3			2017-06-30	3	999	2025-01-01	3	2
47	WHITE	2014-02-14	2	unknown	1	7.03	2	2	2	1	1	2	0	0	2	2	2	2	42.9	2	11	0	2014-05-06	0.01	2	2	0			1			2014-05-23	2	0.01	2014-05-06	2	2
48	WHITE	2014-02-11	2	12	1	4.29	2	1	1	4	1	2	1	5	2	2	1	2	53	2	12	0	2014-05-27	0	2	2	0			1			2014-06-04	3	0	2014-05-27	2	2
49	WHITE	2014-02-12	2	12	2	4.496	2	1	1	1	1	2	0	0	2	2	3	2	57	2	10	0	2025-01-01	unknown	3	2	3			3			2017-06-30	3	999	2025-01-01	3	2
50	WHITE	2014-02-03	2	12	6	22.327	2	2	2	4	1	2	0	0	2	2	3	2	47.5	2	2	0	2014-06-02	0.007	2	2	0			1			2014-09-07	3	0.014	2014-09-17	2	2
51	WHITE	2014-01-28	2	12	10	3.671	2	1	2	6	1	2	0	0	1	2	1	2	63	2	11	0	2014-05-05	0	2	2	0			1			2014-08-19	3	0	2014-08-19	2	2
52	WHITE	2014-01-28	2	14	2	7.94	2	1	1	7	1	6	0	0	1	1	1	2	48	1	13	0	2014-08-25	0.06	1	2	1	2014-12-19	0.77	1			2015-05-29	4	3.14	2015-04-08	2	2
53	WHITE	2014-01-22	3	12	2	5.44	2	1	2	1	1	2	0	0	2	2	1	2	71	2	17	0	2014-05-12	0	2	2	0			1			2015-03-25	3	0	2015-03-13	2	2
54	WHITE	2014-01-21	2	12	7	5.74	2	1	2	1	1	2	0	0	2	2	3	2	80	2	10	0	2014-06-17	0.01	2	2	0			1			2015-01-13	3	0.01	2014-12-19	2	2
55	WHITE	2014-01-17	2	12	2	5.65	2	1	1	4	1	5	0	0	2	2	3	2	49	2	7	0	2014-04-16	0.01	2	2	0			1			2014-04-29	3	0.01	2014-04-16	2	2
56	WHITE	2014-01-15	2	14	2	7.43	2	1	1	6	1	2	0	0	1	2	3	2	80	2	9	0	2014-04-16	0	2	2	0			1			2015-04-30	3	0	2015-01-02	2	2
57	WHITE	2014-01-15	2	12	3	4.78	2	1	1	1	1	2	0	0	2	2	1	1	53	2	9	0	2014-04-24	0	2	2	0			1			2015-05-29	3	0	2015-05-29	2	2
58	WHITE	2014-01-07	2	10	5	4.61	2	1	2	4	1	2	1	5	2	2	1	2	32.1	2	6	0	2014-04-10	0	2	2	0			1			2015-03-06	3	0	2015-02-28	2	2
59	WHITE	2014-01-03	3	12	9	5.6	2	1	2	4	1	2	0	0	2	2	2	2	96	2	8	0	2014-04-28	0	2	2	0			1			2014-05-06	3	0	2014-04-28	2	2
60	WHITE	2013-12-18	2	12	2	4.304	2	1	1	4	1	2	0	0	2	2	2	2	78	2	3	0	2014-03-26	0	2	2	0			1			2015-01-23	3	0	2015-01-20	2	2
61	WHITE	2013-12-13	2	12	6	5.04	2	1	2	4	1	2	0	0	2	2	1	2	48	2	3	0	2014-03-18	0	2	2	0			1			2015-02-06	3	0.02	2015-01-26	2	2
62	WHITE	2013-12-11	2	12	10	4.69	2	1	2	4	1	2	0	0	2	2	1	2	42	2	7	0	2014-03-27	0	2	2	0			1			2014-10-16	3	0	2014-10-16	2	2
63	WHITE	2013-12-11	3	14	10	7.03	2	1	2	6	1	2	0	0	1	2	1	2	49	2	6	0	2014-03-17	0	2	2	0			1			2014-12-19	3	0.03	2014-12-12	2	2
64	WHITE	2013-12-10	2	16	9	7.68	2	1	2	4	1	4	0	0	2	2	2	2	65	2	11	0	2014-03-19	0	2	2	0			1			2015-02-03	3	0	2015-01-03	2	2
65	WHITE	2013-12-10	3	30	10	10.1	2	2	2	4	1	2	0	0	2	2	2	1	59	2	3	0	2014-03-11	0.02	2	2	1	2015-04-14	0.34	1			2015-05-29	4	0.34	2015-04-14	1	2
66	BLACK OR AFRICAN AMERICAN	2013-12-06	2	12	6	5.04	2	1	2	4	1	4	0	0	2	2	2	2	34	2	5	0	2014-03-13	0	2	2	0			1			2015-03-20	3	0	2015-03-19	1	2
67	WHITE	2013-12-03	3	16	2	0.07	1	1	2	4	1	2	0	0	2	2	3	2	23	2	5	0	2025-01-01	unknown	3	2	3			1			2013-12-12	unknown	999	2025-01-01	3	2
68	WHITE	2013-12-04	2	16	3	4.41	2	1	1	4	1	2	0	0	3	2	2	1	57	2	11	0	2014-03-07	0	2	2	0			1			2015-01-16	3	0	2015-01-07	2	2
69	BLACK OR AFRICAN AMERICAN	2013-12-03	3	12	9	16.59	2	2	2	6	1	4	0	0	1	2	2	2	46	2	6	0	2014-03-16	0	2	2	0			1			2015-01-30	3	0	2015-01-23	2	2
70	WHITE	2013-11-22	2	10	3	3.59	2	1	1	4	1	2	0	0	2	2	2	2	47	2	8	0	2025-01-01	unknown	3	2	3			1			2013-12-12	3	999	2025-01-01	3	2
71	WHITE	2013-11-13	3	14	11	4.39	2	1	2	1	1	2	0	0	2	2	2	2	52	2	9	0	2014-12-29	0	2	2	0			1			2014-12-29	3	0	2014-12-29	2	2
72	WHITE	2013-11-12	3	17	2	17	2	2	2	4	1	5	0	0	2	2	2	2	76	2	3	0	2014-04-09	0	2	2	0			1			2014-04-09	3	0	2014-04-09	2	2
73	WHITE	2013-11-08	2	11	4	5.2	1	1	1	4	1	2	0	0	2	2	3	2	129	2	5	0	2014-02-08	0	2	2	0			1			2014-12-16	3	0	2014-05-28	2	2
74	WHITE	2013-11-05	2	14	1	7.39	2	1	1	4	1	1	0	0	2	2	2	2	59	2	17	0	2014-02-14	0	2	2	0			1			2015-02-27	3	0	2015-02-27	2	2
75	WHITE	2013-11-05	3	11	1	5.6	2	1	2	1	1	4	0	0	2	2	2	2	47	2	6	0	2025-01-01	unknown	3	2	3			1			2013-11-13	unknown	999	2025-01-01	3	2
76	WHITE	2013-11-04	2	10	5	17.44	2	2	2	6	1	4	0	0	1	2	3	2	54	2	11	0	2014-02-04	0	2	2	0			1			2014-05-27	3	0	2014-05-27	2	2
77	WHITE	2013-11-01	2	12	1	7.08	2	1	1	4	1	2	0	0	2	2	3	2	60	2	12	0	2014-02-11	0	2	2	0			1			2015-03-16	3	0.02	2015-03-12	2	2
78	WHITE	2013-10-29	2	15	9	10.01	2	2	2	4	1	4	0	0	2	2	2	2	42	2	5	0	2014-01-27	0	2	2	0			1			2015-09-04	3	0	2014-11-26	2	2
79	WHITE	2013-10-29	2	14	2	3.2	2	1	1	4	1	2	0	0	2	2	2	2	70	2	7	0	2014-01-29	0	2	2	0			1			2015-02-10	3	0	2014-01-29	2	2
80	WHITE	2013-10-15	2	8	5	10.81	2	2	2	4	1	4	0	0	2	2	3	2	51.5	2	9	0	2014-07-18	0	2	2	0			1			2014-12-04	3	0	2014-07-18	2	2
81	WHITE	2013-10-11	3	14	8	7.73	2	1	2	7	1	2	0	0	1	2	3	2	49	1	4	0	2014-03-11	0.037	2	2	0			1			2014-03-11	3	0.037	2014-03-11	2	2
82	WHITE	2013-10-08	2	9	6	7.05	2	1	2	6	1	2	0	0	1	2	3	2	84	2	6	0	2014-01-17	0	2	2	0			1			2015-05-28	3	0	2015-05-15	2	2
83	BLACK OR AFRICAN AMERICAN	2013-10-02	2	13	5	13.49	2	2	2	4	1	2	0	0	2	2	3	2	55	2	9	0	2014-01-15	0	2	2	0			1			2015-05-06	3	0	2015-05-06	2	2
84	WHITE	2013-09-27	2	unknown	8	5	2	1	1	6	1	2	0	0	2	2	1	2	65	2	15	0	2014-01-16	0	2	2	0			1			2014-04-23	3	0	2014-04-23	2	2
85	WHITE	2013-09-24	2	13	4	5.79	2	1	1	4	1	2	0	0	2	2	3	2	54	2	3	0	2014-01-08	0	2	2	0			1			2015-02-27	3	0	2015-02-03	2	2
86	BLACK OR AFRICAN AMERICAN	2013-09-18	2	11	4	5.69	2	1	1	4	1	4	0	0	2	2	2	2	57	2	6	0	2013-12-20	0	2	2	0			1			2015-02-06	3	0	2015-01-29	2	2
87	WHITE	2013-09-17	3	12	7	9.81	2	1	2	6	1	4	1	5	1	2	2	2	70	2	29	0	2013-12-20	0.02	2	2	0			1			2015-05-22	3	0.01	2015-04-03	2	2
88	WHITE	2013-09-17	2	11	3	7.25	2	1	1	7	1	4	0	0	1	1	2	2	54	1	12	0	2013-12-12	0.02	2	2	0			1			2015-04-28	3	0.05	2015-04-14	2	2
89	WHITE	2013-09-16	3	15	2	6.27	2	1	2	4	1	4	0	0	2	2	3	2	44	2	7	0	2013-12-17	0	2	2	0			1			2015-01-06	3	0	2015-01-06	2	2
90	WHITE	2013-09-13	2	14	3	4.94	2	1	1	1	1	2	0	0	2	2	2	2	56	2	4	0	2014-01-03	0	2	2	0			1			2015-01-08	3	0	2014-10-31	2	2
91	WHITE	2013-09-11	3	10	3	4.32	2	1	2	1	1	2	0	0	2	2	3	2	76	2	12	0	2025-01-01	unknown	3	2	3			3			2013-10-03	3	999	2025-01-01	3	2
92	WHITE	2013-09-10	3	7	2	7.5	2	1	2	6	1	4	0	0	1	2	2	1	34	2	6	0	2013-11-20	0	2	2	0			1			2013-12-11	3	0	2013-11-20	2	2
93	WHITE	2013-09-10	2	12	4	7.54	1	1	1	6	1	4	0	0	1	2	1	2	25	2	23	0	2013-11-26	0	2	2	0			1			2015-04-29	3	0	2015-03-19	2	2
94	WHITE	2013-09-09	2	14	1	13.6	2	2	2	6	1	4	1	5	1	2	3	2	44	2	6	0	2013-12-19	0	2	2	0			1			2015-04-20	3	0	2015-04-20	2	2
95	WHITE	2013-09-06	2	12	6	2.34	2	2	2	6	1	2	0	0	1	2	1	2	40	2	10	0	2013-12-16	0	2	2	0			1			2015-05-26	3	0	2015-05-20	2	2
96	WHITE	2013-09-03	2	15	2	3.04	2	1	1	4	1	2	0	0	2	2	3	2	39.7	2	5	0	2013-12-19	0.01	2	2	0			1			2015-03-30	3	0.01	2015-03-05	2	2
97	WHITE	2013-08-21	3	10	3	8.56	2	1	2	6	1	2	0	0	1	2	1	2	42.5	2	17	0	2013-11-22	0	3	2	3			1			2013-11-22	unknown	0	2013-11-22	3	2
98	WHITE	2013-08-21	3	14	3	7.12	2	1	2	6	1	2	0	0	1	2	1	2	74	2	22	0	2013-12-20	0	2	2	0			3			2013-12-20	3	0	2013-12-20	2	2
99	WHITE	2013-08-20	2	14	5	5.7	2	1	1	6	1	2	0	0	1	2	1	2	64	2	12	0	2013-11-21	0	2	2	0			1			2014-07-14	3	0	2014-06-20	2	2
100	WHITE	2013-08-16	2	17	4	5.17	2	1	1	7	1	2	0	0	2	2	2	2	71	1	5	0	2013-11-18	0	2	2	0			1			2015-02-09	3	0	2015-02-04	2	2
101	WHITE	2013-08-13	2	12	8	4.97	2	1	2	4	1	2	0	0	2	2	1	2	45	2	10	0	2013-11-15	0	2	2	0			1			2015-03-10	3	0	2015-03-02	2	2
102	WHITE	2013-08-07	2	10	2	5.15	2	1	1	7	1	4	0	0	2	2	3	2	76	1	5	0	2013-11-15	0	2	2	0			1			2015-04-22	3	0	2015-04-22	2	2
103	WHITE	2013-07-31	3	7	1	5.211	2	1	2	4	1	1	0	0	2	2	2	2	89	2	8	0	2013-11-08	0	2	2	0			1			2014-02-06	3	0	2014-02-06	2	2
104	WHITE	2013-07-31	2	6	3	5.7	2	1	2	4	1	2	0	0	2	2	1	2	43	2	9	0	2013-11-13	0	3	2	3			1			2013-11-13	3	0	2013-11-13	3	2
105	WHITE	2013-07-24	3	5	4	9.36	2	2	2	6	1	4	0	0	1	2	3	2	44.6	2	19	0	2013-11-14	0.01	2	2	0			1			2014-12-17	3	0.01	2014-12-08	2	2
106	WHITE	2013-07-24	2	12	5	3.62	2	1	1	4	1	2	0	0	2	2	3	1	46	2	14	0	2013-11-07	0	2	2	0			1			2014-06-03	3	0	2014-06-03	2	2
107	WHITE	2013-07-17	2	12	5	5.17	2	1	1	4	1	2	0	0	2	2	2	2	39	2	9	0	2013-10-18	0	2	2	0			1			2014-02-10	3	0	2013-10-18	2	2
108	WHITE	2013-07-16	1	8	3	3.24	2	1	1	4	1	4	0	0	2	2	3	2	53	2	10	0	2025-01-01	unknown	2	2	3			1			2013-11-08	3	999	2025-01-01	3	2
109	WHITE	2013-07-12	3	14	5	4.2	2	1	2	4	1	4	0	0	2	2	2	2	42	2	4	0	2013-10-14	0.01	2	2	0			1			2014-01-20	3	0.01	2014-01-20	2	2
110	BLACK OR AFRICAN AMERICAN	2013-07-10	2	16	8	7.19	2	1	2	4	1	2	0	0	2	2	3	2	71	2	8	0	2013-10-11	0	2	2	0			1			2015-02-27	3	0	2015-02-27	2	2
111	WHITE	2013-07-09	2	12	3	10.68	2	2	2	1	1	2	0	0	2	2	1	2	53	2	4	0	2013-10-28	0	2	2	0			1			2015-02-25	3	0	2015-02-23	2	2
112	WHITE	2013-07-09	2	18	1	3.73	2	1	1	6	1	2	0	0	1	2	3	2	30	2	4	0	2013-10-03	0	2	2	0			1			2015-04-10	3	0	2014-04-01	2	2
113	WHITE	2013-06-19	3	15	5	8.7	2	2	2	1	1	2	0	0	2	2	3	2	41	2	14	0	2013-09-30	0	2	2	0			1			2014-01-15	3	0	2014-01-07	2	2
114	WHITE	2013-06-17	2	12	3	4.529	2	1	1	4	1	2	0	0	2	2	3	2	55	2	9	0	2013-09-10	0	2	2	0			1			2014-06-19	3	0	2014-06-19	2	2
115	WHITE	2013-06-14	3	10	3	1.6	1	1	2	4	1	2	0	0	2	2	1	2	136	2	0	0	2013-09-16	0	2	2	0			1			2015-04-23	3	0	2015-01-27	2	2
116	WHITE	2013-06-12	2	12	8	6.81	2	1	2	4	1	2	0	0	2	2	3	2	48	2	16	0	2013-09-25	0.01	2	2	0			1			2014-10-31	3	0.01	2014-10-26	2	2
117	WHITE	2013-06-11	2	14	5	3.07	2	1	1	1	1	2	0	0	2	2	3	2	55	2	10	0	2013-09-20	0	2	2	0			1			2015-04-24	3	0	2015-04-24	2	2
118	WHITE	2013-04-07	2	12	7	5.7	2	1	2	4	1	2	0	0	2	2	2	2	55	2	5	0	2025-01-01	unknown	3	2	3			1			2013-06-17	unknown	999	2025-01-01	3	2
119	WHITE	2013-06-07	2	13	4	8.16	2	1	1	4	1	2	0	0	2	2	2	2	55	2	9	0	2013-09-20	0	2	2	0			1			2015-01-23	3	0	2015-01-21	2	2
120	WHITE	2013-06-05	3	20	6	5.33	2	1	2	4	1	4	0	0	1	2	1	2	96	2	5	0	2013-01-08	0	2	2	0			1			2015-04-10	3	0.07	2015-04-07	2	2
121	WHITE	2013-06-04	2	14	2	6.24	2	1	1	1	1	1	0	0	2	2	2	2	73	2	7	0	2013-09-11	0	2	2	0			1			2015-01-06	3	0	2014-12-23	2	2
122	WHITE	2013-05-29	3	15	4	6.2	1	2	2	1	1	5	0	0	2	2	3	2	82.1	2	9	0	2013-08-23	0	2	2	0			1			2015-04-14	3	0	2015-03-02	2	2
123	WHITE	2013-05-29	2	12	7	6.36	2	1	2	6	1	2	0	0	1	2	1	2	25	2	4	0	2013-09-10	0	2	2	0			1			2015-04-01	3	0	2014-12-22	2	2
124	WHITE	2013-05-24	2	12	6	5.27	2	1	2	4	1	2	0	0	2	2	1	2	45	2	8	0	2013-09-03	0	2	2	0			1			2014-03-18	3	0	2014-03-18	2	2
125	BLACK OR AFRICAN AMERICAN	2013-05-21	2	14	4	8.68	2	2	2	4	1	2	0	0	2	2	3	2	62	2	unknown	unknown	2013-08-28	0	2	2	0			2	2014-04-17	unknown	2014-01-24	3	0	2014-01-24	2	2
126	OTHER	2013-05-21	2	14	6	1.65	1	1	1	4	1	2	0	0	2	2	3	2	35	2	20	0	2013-09-04	0	2	2	0			1			2013-12-09	3	0	2013-09-04	2	2
127	WHITE	2013-05-17	2	16	6	2.93	2	1	1	6	1	1	1	4	1	2	3	2	52	2	6	0	2013-08-15	0	2	2	0			1			2015-05-27	3	0	2015-05-27	2	2
128	WHITE	2013-05-17	2	14	6	4.58	2	1	1	4	1	2	0	0	2	2	3	2	52	2	9	0	2013-08-20	0	2	2	0			1			2013-08-27	3	0	2013-08-27	3	2
129	WHITE	2013-05-15	2	14	2	5.16	2	1	1	4	1	2	0	0	2	2	3	2	65.4	2	2	0	2013-08-21	0	2	2	0			1			2014-04-30	3	0	2014-04-30	2	2
130	WHITE	2013-05-10	3	14	7	3.6	2	1	2	1	1	2	0	0	2	2	3	2	39	2	8	0	2013-09-09	0	2	2	0			1			2014-04-28	3	0	2013-09-09	2	2
131	WHITE	2013-05-03	2	13	7	4.69	1	2	2	7	1	4	0	0	1	2	1	2	43	1	16	0	2013-06-18	0.01	2	2	0			1			2014-12-10	3	0.04	2014-12-08	2	2
132	WHITE	2013-05-03	2	24	3	4.72	2	1	1	4	1	1	1	4	2	2	2	2	61.7	2	9	0	2013-08-07	0	2	2	0			1			2013-12-23	3	0	2013-12-11	2	2
133	WHITE	2013-04-30	3	12	1	3.7	2	1	2	6	1	4	0	0	1	2	3	2	34	2	12	0	2013-08-08	0	2	2	0			1			2015-05-28	3	0	2015-05-20	2	2
134	WHITE	2013-04-29	3	12	3	6.01	2	1	2	6	1	2	0	0	1	2	1	2	83.7	2	13	0	2013-07-23	0	2	2	0			1			2015-01-26	3	0	2015-01-16	2	2
135	WHITE	2013-04-24	3	14	6	2.44	2	1	2	4	1	4	0	0	2	2	3	2	34	2	4	0	2013-07-26	0	2	2	0			1			2015-05-30	3	0	2015-05-30	2	2
136	WHITE	2013-04-23	2	14	5	4.2	2	1	1	4	1	2	0	0	2	2	2	2	59	2	10	0	2013-08-06	0	2	2	0			1			2014-12-19	3	0	2014-12-12	2	2
137	WHITE	2013-04-09	2	12	8	4.2	2	2	2	4	1	4	0	0	2	2	1	2	53	2	14	0	2013-07-23	0	2	2	0			1			2014-10-24	3	0.03	2014-10-24	2	2
138	BLACK OR AFRICAN AMERICAN	2013-04-16	2	12	7	4.1	2	1	2	4	1	2	0	0	2	2	1	2	54	2	10	0	2013-07-24	0	2	2	0			1			2014-05-02	3	0	2014-04-22	2	2
139	WHITE	2013-04-12	2	12	2	9.6	2	1	1	1	1	2	0	0	2	2	1	2	39	2	2	0	2013-07-15	0	2	2	0			1			2015-01-09	3	0	2014-04-12	2	2
140	WHITE	2013-04-10	2	14	7	10.99	2	2	2	6	2	2	0	0	1	1	2	2	107.7	2	7	1	2013-05-14	0	1	2	0			1			2015-04-23	3	0	2015-04-21	2	2
141	PATIENT DECLINED	2013-03-27	2	18	9	4.33	2	1	2	4	1	2	0	0	2	2	3	2	59	2	8	0	2013-07-15	0	2	2	0			1			2015-05-13	3	0	2015-05-07	2	2
142	WHITE	2013-03-25	2	15	5	1.67	2	1	1	1	1	2	0	0	2	2	2	2	73	2	16	0	2013-06-26	0	2	2	0			1			2015-05-13	3	0	2015-04-16	2	2
143	WHITE	2013-03-26	3	21	8	7.6	2	1	2	4	1	2	0	0	2	2	3	2	42	2	25	0	2013-07-08	0	2	2	0			1			2015-02-27	3	0	2015-02-19	2	2
144	WHITE	2013-03-22	3	13	4	9.155	2	2	2	6	1	5	0	0	1	1	3	2	43.8	2	1	0	2013-06-25	0	2	2	0			1			2015-01-14	3	0.141	2015-01-14	2	2
145	BLACK OR AFRICAN AMERICAN	2013-03-20	2	18	7	13.29	2	2	2	1	1	2	0	0	2	2	1	1	82.6	1	12	0	2013-05-17	0	2	2	0			1			2015-05-27	3	0	2015-05-26	2	2
146	BLACK OR AFRICAN AMERICAN	2013-03-20	2	13	2	5.83	1	1	1	1	1	1	0	0	2	1	3	2	69	2	8	2	2013-04-10	0	1	2	0			1			2015-05-21	3	0	2015-05-21	2	2
147	WHITE	2013-03-19	2	14	5	3.1	2	2	2	4	1	2	0	0	2	2	3	2	47.8	2	12	0	2025-01-01	unknown	3	2	3			3			2013-05-13	3	999	2025-01-01	3	2
148	WHITE	2013-03-13	2	15	2	5.2	2	1	1	4	1	2	0	0	2	2	3	2	62	2	7	0	2013-06-11	0	2	2	0			1			2015-04-10	3	0	2015-04-10	2	2
149	WHITE	2013-03-12	2	12	5	5.131	1	1	1	4	1	2	0	0	2	2	1	2	71	2	15	0	2013-06-17	0	2	2	0			1			2013-06-24	3	0	2013-06-17	2	2
150	WHITE	2013-03-08	3	12	7	9.4	2	1	2	6	1	2	0	0	1	1	1	2	35.6	2	17	0	2013-06-11	0	2	2	0			1			2015-04-14	3	0	2015-04-02	2	2
151	WHITE	2013-03-06	3	11	4	1.5	2	1	2	4	1	4	0	0	2	2	3	2	35.5	2	18	0	2013-06-14	0	2	2	0			1			2014-05-05	3	0	2014-05-05	2	2
152	WHITE	2013-03-04	2	12	5	4.07	2	1	1	4	1	2	0	0	2	2	2	2	49	2	10	0	2013-06-05	0	2	2	0			1			2015-04-23	3	0	2015-04-13	2	2
153	WHITE	2013-03-01	2	11	4	8.66	2	1	1	1	1	2	0	0	2	2	1	2	44	2	12	0	2013-06-06	0	2	2	0			1			2015-05-18	3	0	2015-04-02	2	2
154	WHITE	2013-03-01	2	12	6	5.91	2	1	2	4	3	2	0	0	2	2	2	2	97.65	2	26	0	2013-06-06	0	2	2	0			1			2015-03-16	3	0	2015-03-05	2	2
155	WHITE	2013-02-27	3	6	2	5.11	2	1	2	1	1	4	0	0	2	2	2	2	84.7	2	10	0	2013-06-05	0	2	2	0			1			2014-10-15	3	0	2013-08-04	2	2
156	PATIENT DECLINED	2013-02-27	2	14	12	4.11	2	1	2	7	1	4	0	0	1	3	1	2	71	1	5	0	2013-06-06	0	2	2	0			1			2015-01-12	3	0	2014-12-03	2	2
157	WHITE	2013-02-25	2	13	3	4	2	1	1	4	1	2	0	0	2	2	2	2	67	2	19	0	2013-05-28	0	2	2	0			1			2015-03-12	3	0	2015-03-06	2	2
158	WHITE	2013-02-15	3	10	3	7.4	2	1	2	1	1	2	0	0	2	2	1	2	53	2	18	0	2013-05-14	0	2	2	0			1			2015-03-04	3	0	2015-02-24	2	2
159	WHITE	2013-02-08	2	17	8	4.92	2	1	1	7	1	2	1	5	1	2	1	1	60.8	1	12	0	2013-05-17	0	1	2	0			1			2015-05-22	3	0	2015-05-22	2	2
160	WHITE	2013-02-06	3	11	5	9.6	2	2	2	4	1	2	1	5	2	1	3	1	60.9	2	2	0	2013-05-21	0	2	2	0			1			2013-05-24	3	0	2013-05-21	3	2
161	BLACK OR AFRICAN AMERICAN	2013-02-01	2	12	7	5.94	2	1	2	4	1	1	1	4	2	2	1	2	39	2	10	0	2013-05-10	0	2	2	0			1			2014-02-25	3	0	2014-02-25	2	2
162	WHITE	2013-02-01	3	17	2	5	2	1	2	4	1	2	0	0	2	2	1	2	38	2	3	0	2013-05-07	0	2	2	0			1			2015-02-10	3	0	2015-02-10	2	2
163	WHITE	2013-01-25	3	12	10	5.7	2	2	2	6	1	1	1	4	1	2	1	2	54	2	15	0	2013-05-16	0	2	2	0			1			2015-04-23	3	0	2015-04-21	2	2
164	WHITE	2013-01-23	3	12	4	11.52	2	2	2	4	1	2	0	0	2	3	3	2	104	2	14	0	2013-04-26	0	2	2	0			1			2015-01-23	3	0	2015-01-23	2	2
165	WHITE	2013-01-22	2	12	2	11.84	2	2	2	4	1	4	0	0	2	2	1	2	34.4	2	11	0	2013-05-17	0	2	2	0			1			2014-12-17	3	0	2014-12-15	2	2
166	WHITE	2013-01-16	2	13	2	5.1	1	1	1	1	1	2	0	0	2	2	1	2	109	2	14	0	2013-04-17	0	2	2	0			1			2013-07-19	3	0	2013-07-19	2	2
167	WHITE	2013-01-16	2	12	6	7.65	2	1	2	4	1	2	0	0	2	2	3	2	74	2	10	0	2016-04-29	0	2	2	0			1			2015-01-21	3	0.01	2014-03-24	2	2
168	WHITE	2013-01-15	3	12	4	5.36	2	1	2	6	1	2	0	0	1	2	1	2	41	2	10	0	2013-04-12	0	2	2	0			1			2013-07-06	3	0	2013-07-06	2	2
169	WHITE	2013-01-09	1	15	4	4.6	2	1	1	4	1	2	0	0	2	2	2	2	60	2	8	0	2013-04-18	0	2	2	0			1			2015-02-23	3	0	2015-02-23	2	2
170	WHITE	2013-01-04	2	10	5	7.65	2	1	2	6	1	2	0	0	1	2	1	2	37	2	3	0	2013-04-01	0.01	2	2	0			1			2015-02-10	3	0.01	2015-01-28	2	2
171	WHITE	2013-01-02	3	10	3	5.77	2	1	2	4	1	6	0	0	2	2	3	2	61	2	8	0	2013-04-12	0	2	2	0			1			2013-07-10	3	0	2013-07-10	2	2
172	WHITE	2013-01-02	2	11	2	6.45	2	1	1	6	1	2	0	0	1	2	2	2	40.7	2	7	0	2013-05-08	0	2	2	0			1			2015-05-13	3	0	2015-05-07	2	2
173	WHITE	2012-12-18	3	12	6	8.8	2	1	2	6	1	2	0	0	1	2	2	2	71.3	2	10	0	2013-03-13	0	2	2	0			1			2013-06-19	3	0	2013-06-19	2	2
174	BLACK OR AFRICAN AMERICAN	2012-12-12	2	20	1	4.7	2	1	1	4	1	2	0	0	2	2	2	2	73	2	5	0	2013-04-12	0	2	2	0			1			2014-07-23	3	0	2014-04-12	2	2
175	WHITE	2012-12-11	3	13	3	5.7	2	1	2	6	1	4	0	0	2	1	2	2	93	2	6	0	2013-03-28	0	2	2	0			1			2015-05-28	3	0	2014-11-20	2	2
176	WHITE	2012-12-07	3	12	8	10.75	2	2	2	4	1	1	1	4	2	2	3	2	82.3	2	4	0	2013-03-01	0	2	2	0			1			2015-01-30	3	0	2015-01-22	2	2
177	WHITE	2012-12-04	2	12	1	3.72	2	1	1	4	1	1	1	4	2	2	2	2	46	2	9	0	2013-03-08	0	2	2	0			1			2014-05-13	3	0	2014-04-30	2	2
178	WHITE	2012-12-04	2	12	3	2.9	1	1	1	6	1	2	0	0	1	2	2	1	28	2	14	0	2013-03-06	0	2	2	0			1			2014-12-18	3	999	2025-01-01	2	2
179	WHITE	2012-11-27	2	14	2	3.02	2	1	1	4	1	2	0	0	2	2	2	2	61	2	8	0	2012-12-27	0.02	2	2	0			1			2013-09-09	3	0	2013-09-01	2	2
180	WHITE	2012-11-16	3	14	6	12.01	2	2	2	4	1	4	0	0	2	2	1	2	60.7	2	9	0	2013-01-28	0	2	2	3			1			2014-07-24	3	0	2013-01-28	2	2
181	UNKNOWN	2012-11-09	2	12	3	0.49	2	1	1	4	1	2	0	0	2	2	1	2	36	2	11	0	2013-02-19	0	2	2	0			1			2015-04-30	3	0	2015-04-30	2	2
182	WHITE	2012-11-09	2	12	12	4.9	2	1	2	6	1	2	0	0	1	2	1	2	49	2	7	0	2013-02-20	0.002	2	2	0			1			2013-05-21	3	0	2013-05-21	2	2
183	WHITE	2012-11-06	3	12	3	17	2	2	2	4	1	2	0	0	2	2	2	2	75.8	2	9	0	2025-01-01	unknown	3	2	3			3			2017-06-30	3	999	2025-01-01	3	2
184	BLACK OR AFRICAN AMERICAN	2012-11-02	2	11	3	10.91	2	2	2	7	1	2	0	0	1	2	3	2	36	1	8	0	2013-01-30	0.05	1	2	0			1			2015-02-13	3	0	2015-02-13	2	2
185	WHITE	2012-10-30	2	12	5	8.68	2	1	1	4	1	2	0	0	2	2	2	2	48	2	17	0	2013-02-12	0	2	2	0			1			2015-01-28	3	0	2015-01-22	2	2
186	WHITE	2012-10-30	2	12	9	5.45	1	2	2	4	1	2	0	0	2	2	3	2	66.5	2	1	0	2013-02-05	0	2	2	0			1			2014-12-05	3	0	2014-10-24	2	2
187	WHITE	2012-10-26	2	12	3	4.92	2	1	1	4	1	2	0	0	2	2	2	2	47	2	9	0	2013-05-09	0	2	2	0			1			2013-08-23	3	0	2013-08-15	2	2
188	WHITE	2012-10-24	3	12	5	4.73	2	1	2	6	1	4	0	0	1	1	2	2	49.5	2	15	0	2013-02-07	0	2	2	0			1			2013-05-13	3	0.01	2013-05-13	2	2
189	WHITE	2012-10-23	3	15	8	10.52	2	2	2	6	1	2	0	0	1	2	2	2	50	2	14	0	2013-01-31	0	2	2	0			1			2015-05-04	3	0	2015-04-29	2	2
190	WHITE	2012-10-16	3	15	3	10.1	2	2	2	4	1	4	0	0	2	2	3	2	46	2	17	0	2013-01-16	0	2	2	0			1			2014-11-13	3	0	2014-10-22	2	2
191	WHITE	2012-10-15	2	9	2	12.7	2	2	2	7	1	4	0	0	1	1	1	1	46	1	17	0	2013-01-08	0	2	2	0			1			2013-04-15	3	0	2013-04-09	2	2
192	BLACK OR AFRICAN AMERICAN	2012-10-12	3	6	2	5.21	1	1	2	6	1	4	0	0	1	2	1	1	27	2	4	0	2012-11-27	0	2	2	0			1			2015-01-15	3	0	2015-01-13	2	2
193	WHITE	2012-10-09	3	12	7	4.9	2	2	2	7	2	4	1	5	1	1	1	2	56	1	13	1	2013-01-07	0	1	2	0			1			2015-01-13	3	0	2014-09-04	2	2
194	WHITE	2012-10-03	2	12	1	1.9	2	2	2	6	1	4	0	0	1	2	1	2	46	2	9	0	2012-12-28	0	1	2	0			1			2014-04-28	3	0	2014-04-28	2	2
195	WHITE	2012-10-02	2	13	1	4.98	2	1	1	1	1	1	0	0	2	2	2	2	71.9	2	6	0	2012-10-22	0.08	2	2	0			1			2013-11-01	3	0	2013-10-26	2	2
196	WHITE	2012-09-26	2	8	7	4.05	2	2	2	4	1	2	0	0	2	2	2	2	44.6	2	10	0	2013-01-07	0	2	2	0			1			2014-10-29	3	0	2014-10-20	2	2
197	WHITE	2012-09-25	3	12	6	8.6	2	2	2	6	1	4	0	0	1	2	1	2	59.8	2	17	0	2013-01-10	0.08	2	2	0			1			2014-05-03	3	0.1	2013-09-23	2	2
198	WHITE	2012-09-21	2	7	2	9.08	2	2	2	4	1	2	0	0	2	2	1	2	51	2	8	0	2013-01-08	0	2	2	0			1			2014-12-08	3	0	2014-12-01	2	2
199	WHITE	2012-09-21	2	12	6	9.41	2	1	2	4	1	4	0	0	2	2	3	1	35.6	2	3	0	2012-12-26	0	2	2	0			1			2013-01-04	3	0	2013-01-04	3	2
200	WHITE	2012-09-19	2	13	6	7.41	2	1	1	6	1	4	0	0	1	2	3	2	55	2	10	0	2013-01-05	0	2	2	0			1			2014-10-07	3	0	2014-09-30	2	2
201	WHITE	2012-09-12	3	10	7	7.56	2	2	2	4	1	2	0	0	2	2	3	2	33	2	14	0	2012-12-05	0	2	2	0			1			2014-06-20	3	0	2014-06-20	2	2
202	WHITE	2012-09-11	3	12	6	4.97	2	2	2	1	1	2	0	0	2	2	2	2	29.5	2	6	0	2014-12-17	0	2	2	0			1			2014-09-26	3	0	2014-02-27	2	2
203	WHITE	2012-08-28	2	12	6	13.3	2	2	2	4	1	2	0	0	2	2	2	2	46.7	2	13	0	2012-11-28	0.04	2	2	0			1			2014-11-25	3	0	2014-11-21	2	2
204	OTHER	2012-08-24	2	27	4	4.7	2	2	2	4	1	2	0	0	2	2	3	2	48.4	2	8	0	2012-12-17	0	2	2	0			1			2015-12-26	3	0	2015-12-26	2	2
205	WHITE	2012-08-22	3	15	5	12.95	2	2	2	6	1	4	0	0	1	2	1	2	unknown	2	19	0	2012-11-21	0	2	2	0			1			2015-04-27	3	0	2014-12-30	1	2
206	WHITE	2012-08-22	3	12	6	5.96	2	2	2	1	1	4	0	0	2	2	1	2	68.5	2	12	0	2012-12-03	0	2	2	0			1			2014-05-20	3	0	2014-05-20	2	2
207	WHITE	2012-08-21	2	12	10	7.2	2	2	2	6	1	2	0	0	1	2	1	2	55	2	18	0	2012-11-22	0	2	2	0			1			2012-11-26	3	0	2012-11-12	3	2
208	BLACK OR AFRICAN AMERICAN	2012-08-21	2	12	3	3.74	2	1	1	4	1	1	0	0	2	2	2	2	56	2	5	0	2012-11-20	0	2	2	0			1			2014-09-11	3	0	2014-09-11	2	2
209	WHITE	2012-08-14	2	22	2	4.3	2	1	1	6	1	2	0	0	1	2	3	2	53.1	2	12	0	2012-11-19	0	2	2	0			1			2013-12-30	3	0	2013-12-30	2	2
210	WHITE	2012-08-13	2	12	5	5.6	2	1	1	4	1	1	1	4	2	2	3	2	54	2	7	0	2012-11-10	0	2	2	0			1			2012-11-20	3	0	2012-11-10	3	2
211	WHITE	2012-08-10	3	10	4	12.7	2	2	2	6	1	2	0	0	1	1	3	2	78	2	20	0	2012-11-21	0	2	2	0			1			2012-11-21	3	0	2012-11-21	3	2
212	WHITE	2012-08-08	3	10	8	7.6	2	2	2	7	1	5	0	0	1	1	3	1	89	1	22	0	2012-11-06	0.57	2	2	1	2012-11-06	0.57	1			2012-12-28	4	0.81	2012-12-26	2	2
213	WHITE	2012-08-08	2	10	4	6.04	1	1	1	6	1	4	0	0	1	1	1	2	76	2	19	0	2012-11-16	0.45	2	2	1	2014-09-23	0.5	1			2015-05-14	2	0.46	2015-05-14	1	2
214	WHITE	2012-08-07	2	12	1	3.78	2	1	1	1	1	2	0	0	2	2	3	2	60	2	30	0	2012-10-30	0	2	2	0			1			2012-11-19	3	0	2012-10-30	3	2
215	WHITE	2012-08-03	3	23	11	10.6	2	2	2	6	1	2	0	0	1	2	2	2	61	2	6	0	2012-11-01	0.02	2	2	0			1			2014-09-11	3	0	2014-07-31	2	2
216	WHITE	2012-07-31	2	12	1	8.1	2	1	1	6	1	2	0	0	1	2	2	2	98	2	14	0	2012-11-11	0	2	2	0			1			2013-08-07	3	0	2013-08-07	2	2
217	WHITE	2012-07-31	2	14	7	9.34	2	1	2	6	1	2	0	0	1	2	1	2	73	2	8	0	2012-10-31	0	2	2	0			1			2014-08-13	3	0	2014-08-04	2	2
218	WHITE	2012-07-25	3	10	2	7.12	2	2	2	6	1	5	0	0	1	2	2	2	61.3	2	5	0	2012-11-02	0.26	1	2	1	2012-11-02	0.26	1			2015-04-07	1	2.22	2013-05-22	1	2
219	WHITE	2012-07-25	2	12	6	5.3	2	1	2	4	1	4	0	0	1	2	2	2	53	2	18	0	2012-10-26	0	2	2	1	2015-02-09	0.29	1			2015-05-15	4	0.29	2015-02-09	1	2
220	WHITE	2012-07-24	3	13	6	11.76	2	2	2	4	1	2	1	5	2	2	2	2	55	2	7	0	2012-10-19	0	2	2	0			1			2015-03-27	3	0	2015-03-27	2	2
221	WHITE	2012-07-23	2	12	7	3.71	2	1	2	4	1	1	1	4	2	2	3	2	55	2	13	0	2012-11-15	0	2	2	0			1			2012-11-18	3	0	2012-11-18	3	2
222	WHITE	2012-07-23	2	15	7	4.75	2	1	1	4	1	2	0	0	2	3	2	2	66	2	7	0	2012-11-16	0	2	2	0			1			2014-11-05	3	0	2014-08-05	2	2
223	WHITE	2012-07-20	3	13	4	5.96	2	1	2	6	1	5	0	0	1	2	2	2	54	2	18	0	2012-10-22	0.05	1	2	0			1			2015-02-27	3	0.03	2014-12-12	1	2
224	WHITE	2012-07-17	2	12	6	8.3	2	1	2	4	1	2	0	0	2	2	1	2	43	2	14	0	2012-10-11	0	2	2	0			1			2014-07-16	3	0	2014-06-16	2	2
225	OTHER	2012-07-16	2	9	1	1.11	2	1	1	4	1	2	0	0	2	2	2	2	36	2	5	0	2012-10-15	0	2	2	0			1			2013-04-16	3	0	2013-04-16	3	2
226	WHITE	2012-07-16	2	20	2	3.74	2	1	1	4	1	2	0	0	2	2	2	2	63.4	2	5	0	2012-09-28	0	2	2	0			1			2013-06-14	3	0	2013-06-14	2	2
227	WHITE	2012-07-06	2	14	2	8.97	2	1	1	4	1	2	1	5	2	2	2	2	99	2	46	0	2012-10-12	0	2	2	0			1			2013-04-12	3	0.03	2013-04-12	2	2
228	WHITE	2012-06-27	3	12	11	5.45	2	1	2	6	2	4	0	0	1	2	1	2	51	2	10	1	2011-07-23	0.04	2	2	1	2013-11-01	0.22	1			2015-05-15	3	0	2015-05-08	1	2
229	WHITE	2012-06-26	2	12	4	2.14	2	1	1	3	1	1	1	4	2	2	1	2	38	2	9	0	2012-09-13	0	2	2	0			1			2013-06-25	3	0	2013-06-25	2	2
230	WHITE	2012-06-26	2	12	2	15.5	2	2	2	4	1	4	0	0	2	2	1	2	37	2	5	0	2025-01-01	unknown	3	2	3			3			2012-10-16	3	999	2025-01-01	3	2
231	WHITE	2012-06-22	2	12	9	3.78	2	1	2	7	1	2	0	0	1	2	1	2	34	1	9	0	2012-08-13	0	2	2	0			1			2014-01-13	3	0	2014-01-13	2	2
232	BLACK OR AFRICAN AMERICAN	2012-06-20	2	12	2	4.76	2	1	1	6	1	4	0	0	1	2	3	2	47	2	2	0	2012-10-12	0	2	2	0			1			2015-03-30	3	0	2014-08-04	2	2
233	WHITE	2012-06-18	2	12	1	4.31	2	1	1	4	1	2	0	0	2	2	1	2	41	2	5	0	2013-07-13	0.02	2	2	0			1			2014-07-28	3	0.02	2014-07-21	2	2
234	WHITE	2012-06-13	2	12	9	4.7	2	2	2	6	1	2	0	0	1	2	1	2	61.9	2	11	0	2012-09-18	0	2	2	0			1			2013-04-24	3	0	2013-04-24	2	2
235	WHITE	2012-06-08	2	13	8	11	2	2	2	4	1	2	0	0	2	2	1	2	85.4	2	9	0	2012-09-26	0	2	2	0			1			2013-07-01	3	0	2013-02-02	2	2
236	WHITE	2012-05-16	2	13	3	1.65	2	1	1	1	1	1	1	4	2	2	2	2	58	2	6	0	2012-08-23	0	2	2	0			1			2014-12-04	3	0	2014-12-04	2	2
237	WHITE	2012-05-04	2	12	3	5.53	2	1	1	4	1	2	0	0	2	2	2	2	71.6	2	12	0	2012-08-08	0	2	2	0			1			2014-12-10	3	0	2014-12-10	2	2
238	WHITE	2012-05-02	3	12	8	4.94	2	1	2	7	1	4	1	5	1	1	1	2	49	1	0	0	2012-08-23	0	2	2	0			1			2014-12-11	3	0	2014-12-09	2	2
239	WHITE	2012-04-27	2	16	8	12.56	2	2	2	4	1	2	0	0	2	2	3	2	59	2	29	0	2012-08-03	0	2	2	0			1			2015-05-11	3	0	2015-05-06	2	2
240	WHITE	2012-04-25	2	14	6	13.1	2	2	2	6	1	2	0	0	1	3	1	2	42	2	8	0	2012-07-24	0	2	2	0			1			2015-04-29	3	0	2015-04-22	2	2
241	WHITE	2012-04-23	1	12	4	4.3	2	1	1	6	1	2	0	0	1	2	3	2	48	2	9	0	2012-08-07	0	2	2	0			1			2012-10-02	3	0	2012-08-07	3	2
242	WHITE	2012-04-23	2	12	9	4.65	2	1	2	6	1	4	1	5	1	2	3	2	59	2	1	0	2012-08-02	0	2	2	0			1			2015-04-27	3	0	2015-04-15	2	2
243	WHITE	2012-04-17	2	12	10	4.01	2	1	2	4	1	2	0	0	2	2	2	2	unknown	2	12	0	2012-07-18	0	2	2	0			1			2015-03-13	3	0	2015-02-10	2	2
244	WHITE	2012-04-03	2	15	7	3.77	2	1	1	4	1	1	0	0	2	2	1	2	55	2	7	0	2012-07-16	0	2	2	0			1			2015-04-20	3	0	2015-04-13	2	2
245	WHITE	2012-04-03	2	12	2	3.66	2	1	1	4	1	2	0	0	2	2	2	2	63	2	3	0	2012-07-17	0	2	2	0			2	2015-08-01	AL amyloid/heart failure	2012-07-17	3	0	2012-07-17	2	2
246	WHITE	2012-03-30	2	12	4	3	2	2	2	4	1	4	0	0	2	2	3	2	50	2	1	0	2012-06-18	0	2	2	0			1			2012-07-27	3	0	2012-07-27	3	2
247	WHITE	2012-03-30	2	16	3	3.81	2	1	1	7	1	4	0	0	1	2	3	2	36	1	8	0	2012-07-11	0	2	2	0			1			2015-04-10	3	0	2015-04-03	2	2
248	WHITE	2012-03-26	2	13	4	4.13	2	1	1	6	2	4	1	5	1	1	1	2	68	2	12	1	2012-04-09	0.19	1	2	0			1			2015-04-23	3	0	2015-04-21	2	2
249	WHITE	2012-03-21	3	12	11	6.7	2	1	2	7	1	2	0	0	1	2	1	2	unknown	1	18	0	2012-07-12	0	2	2	0			1			2013-10-31	3	0	2012-10-18	2	2
250	WHITE	2012-03-20	2	12	2	7.21	2	1	1	1	1	1	0	0	2	2	3	2	59	2	7	0	2012-07-05	0	2	2	0			1			2015-05-08	3	0	2015-05-07	2	2
251	WHITE	2012-03-14	2	22	1	8.86	2	1	1	6	3	2	0	0	1	2	3	2	175	2	unknown	unknown	2012-06-13	0	2	2	0			1			2015-01-22	3	0	2015-01-07	2	2
252	WHITE	2012-03-14	3	11	3	5.35	1	1	2	6	1	5	1	5	1	2	3	1	50.8	2	7	0	2012-06-21	0	2	2	0			1			2014-12-15	3	0	2012-12-26	2	2
253	WHITE	2012-03-06	3	9	4	4.9	2	1	2	7	2	5	1	5	1	1	1	1	59	2	10	4	2012-04-01	0.17	1	2	1	2012-12-14	0.2	1			2014-07-14	3	0	2014-07-07	2	2
254	WHITE	2012-03-05	2	13	2	9.22	2	1	1	4	1	2	0	0	2	2	3	2	64	2	14	0	2012-06-11	0	2	2	0			1			2015-04-15	3	0	2015-03-05	2	2
255	WHITE	2012-02-29	1	12	1	1.45	1	1	1	4	3	2	0	0	2	2	3	2	80	2	unknown	unknown	2012-09-07	0	2	2	0			1			2015-03-31	3	0.19	2015-03-01	2	2
256	ASIAN INDIAN	2012-02-28	3	16	6	19.57	2	2	2	6	1	4	0	0	1	2	3	2	103	2	6	0	2012-05-01	0	2	2	0			1			2015-05-05	3	0	2015-05-05	2	2
257	OTHER	2012-02-28	2	12	5	12.88	2	2	2	4	1	2	0	0	2	2	2	1	71	2	15	0	2012-06-05	0	2	2	0			1			2014-01-31	3	0	2013-07-17	2	2
258	WHITE	2012-02-27	3	14	1	5.5	2	1	2	1	1	2	0	0	2	2	3	1	30	2	8	0	2013-05-01	0	2	2	0			1			2013-05-31	3	0	2013-05-31	2	2
259	WHITE	2012-02-14	2	12	5	4.6	2	1	1	4	1	2	0	0	2	2	3	2	53	2	8	0	2012-06-14	0	3	2	3			3			2012-06-14	3	0	2012-06-14	2	2
260	WHITE	2012-02-03	2	13	1	6.86	2	1	1	1	1	2	0	0	2	2	3	2	48	2	4	0	2012-05-23	0	2	2	0			1			2015-05-05	3	0	2012-05-05	2	2
261	WHITE	2012-02-13	2	14	1	8.7	2	1	1	4	1	4	0	0	2	2	3	2	51	2	10	0	2012-05-23	0	2	2	0			1			2012-09-06	3	0	2012-08-28	2	2
262	WHITE	2012-02-07	2	12	2	6.34	2	1	1	6	1	4	0	0	1	2	3	2	50	1	11	0	2012-04-16	0	2	2	0			1			2014-06-23	3	0	2014-06-23	2	2
263	WHITE	2012-02-07	2	12	3	2.8	2	1	1	1	1	1	0	0	2	2	3	2	50	2	11	0	2012-05-01	0	2	2	0			1			2014-02-26	3	0	2014-02-26	2	2
264	UNKNOWN	2012-02-03	2	9	8	5.43	2	1	2	4	1	2	0	0	2	2	3	2	39	2	17	0	2012-06-04	0	3	2	0			1			2012-09-21	3	0	2012-06-04	3	2
265	WHITE	2012-01-31	2	6	3	4.4	2	1	2	4	1	2	0	0	2	2	3	2	37	2	5	0	2012-04-23	0	3	2	0			1			2012-05-26	3	0	2012-04-23	3	2
266	WHITE	2012-01-25	2	12	12	8.23	2	1	2	4	1	2	0	0	2	2	1	2	50	2	10	0	2012-03-28	0	2	2	0			1			2012-08-09	3	0	2012-08-09	2	2
267	WHITE	2012-01-25	3	8	1	3.93	1	1	2	1	1	2	0	0	2	2	3	2	48	2	10	0	2012-04-04	0	3	2	0			1			2012-04-04	3	0	2012-04-04	3	2
268	WHITE	2012-01-11	2	12	8	8.17	2	1	2	7	1	4	0	0	1	1	3	2	60	1	7	0	2012-01-12	0.03	2	2	0			1			2013-03-25	3	0.09	2013-03-22	3	2
269	WHITE	2012-01-11	2	13	8	7.7	2	1	2	7	1	4	0	0	1	1	3	1	65	1	12	0	2012-04-10	0	2	2	0			1			2015-03-13	3	0	2015-03-13	2	2
270	WHITE	2012-01-09	3	10	5	4.3	2	1	2	4	1	2	0	0	2	2	3	2	53	2	8	0	2012-04-12	0.01	2	2	0			1			2012-11-06	3	0	2012-11-06	3	2
271	OTHER	2012-01-04	3	13	12	6.3	2	1	2	6	1	4	0	0	1	2	1	2	53	2	12	0	2012-04-17	0	2	2	0			1			2012-07-20	3	0	2012-07-20	3	2
272	WHITE	2011-12-30	2	7	1	5.7	2	1	1	4	1	2	0	0	2	2	3	2	85	2	9	0	2012-04-02	0	2	2	0			1			2012-11-15	3	0	2012-01-12	3	2
273	WHITE	2011-12-16	2	12	2	8.64	2	1	1	4	1	2	0	0	2	2	3	2	64.6	2	13	0	2012-03-13	0	2	2	0			1			2015-02-11	3	0	2015-01-13	2	2
274	WHITE	2011-12-16	3	12	5	6.7	2	1	2	4	1	4	0	0	2	2	1	2	60	2	11	0	2012-03-13	0	2	2	0			1			2013-03-26	3	0	2013-03-26	2	2
275	WHITE	2011-12-13	2	12	7	5.15	2	1	2	6	1	2	0	0	1	2	3	2	57	2	7	0	2012-03-15	0.01	2	2	0			1			2015-04-10	3	0.02	2015-04-10	2	2
276	WHITE	2011-12-07	2	14	7	4.75	2	1	2	4	1	1	1	4	1	2	1	2	54	2	5	0	2012-03-06	0	2	2	0			1			2015-01-16	3	0	2014-12-08	2	2
277	OTHER	2011-12-07	2	8	3	2.63	2	1	1	1	1	2	0	0	2	3	2	2	40	2	16	0	2012-03-05	0	2	2	0			1			2015-01-20	3	0	2015-01-20	2	2
278	WHITE	2011-11-22	3	12	4	6	2	1	2	4	1	2	0	0	2	2	3	2	55	2	18	0	2012-03-14	0	2	2	0			2	2015-05-23	GBM	2012-03-14	3	0	2012-03-14	2	2
279	WHITE	2011-11-18	3	12	2	2.12	1	1	2	4	1	4	0	0	2	2	3	2	113	2	21	0	2012-02-08	0	2	2	0			1			2015-01-23	3	0	2015-01-20	2	2
280	WHITE	2011-11-14	2	12	3	4.5	2	1	1	6	1	2	0	0	1	2	3	2	44	2	11	0	2012-01-14	0	2	2	0			1			2015-01-23	3	0	2015-01-05	2	2
281	WHITE	2011-11-09	2	5	1	5.6	2	1	1	4	1	1	1	4	2	2	3	2	47	2	6	0	2012-02-08	0	2	2	0			1			2015-11-13	3	0	2014-10-14	2	2
282	WHITE	2011-11-02	2	8	7	6.3	2	1	2	6	1	2	0	0	1	2	3	2	50	2	11	0	2012-02-13	0	2	2	0			1			2012-02-28	3	0	2012-02-13	3	2
283	BLACK OR AFRICAN AMERICAN	2011-10-25	2	8	4	4.64	2	1	2	4	1	2	0	0	2	2	3	2	48	2	8	0	2012-02-09	0.01	2	2	0			1			2012-06-29	3	0.01	2012-06-29	2	2
284	WHITE	2011-10-24	2	10	3	4.52	2	1	1	4	1	2	0	0	2	2	3	2	55.25	2	1	0	2012-02-15	0	2	2	0			1			2012-11-15	3	0	2012-11-15	2	2
285	WHITE	2011-10-21	2	12	3	2.72	2	1	1	1	1	2	0	0	2	2	1	2	44	2	5	0	2012-02-12	0	2	2	0			1			2013-01-02	3	0	2013-01-02	2	2
286	WHITE	2011-10-14	2	12	4	4.37	2	1	1	4	1	2	0	0	2	2	3	2	43	2	11	0	2012-01-20	0	2	2	0			1			2012-01-25	3	0	2012-01-25	3	2
287	WHITE	2011-10-12	2	10	6	6	2	1	2	4	1	2	0	0	2	2	3	2	116	2	8	0	2012-01-04	0	2	2	0			1			2014-10-15	3	0.02	2014-09-25	2	2
288	WHITE	2011-10-11	2	14	2	8.55	2	1	1	4	1	2	0	0	2	2	3	2	57	2	20	0	2012-01-11	0	2	2	0			1			2014-10-22	3	0	2014-10-10	2	2
289	OTHER	2011-10-07	3	11	4	5.3	2	1	2	6	1	4	0	0	1	2	3	2	75	2	17	0	2011-11-10	0	1	2	0			3			2012-04-17	3	0	2012-04-17	2	2
290	WHITE	2011-10-07	2	14	5	5.74	2	1	1	6	3	4	0	0	1	2	3	2	100	2	unknown	0	2012-01-03	0	2	2	0			1			2014-10-22	3	0	2014-10-13	2	2
291	WHITE	2011-10-05	2	12	4	8.57	2	1	1	4	1	2	0	0	2	2	3	2	51	2	16	0	2011-06-23	0	2	2	0			1			2012-07-03	3	0.01	2012-06-12	2	2
292	WHITE	2011-09-28	2	12	4	4.4	2	1	1	4	1	2	0	0	2	2	3	2	44	2	5	0	2011-11-29	0	2	2	0			1			2011-12-15	3	0	2011-11-29	3	2
293	WHITE	2011-09-28	3	12	4	13.26	2	2	2	7	2	4	1	5	1	1	3	2	76	1	5	1	2012-01-06	1.08	1	2	1	2012-01-06	1.08	3			2012-07-26	1	53.16	2012-07-26	1	2
294	WHITE	2011-09-19	2	12	4	4.1	2	1	1	4	1	2	0	0	2	2	3	2	39	2	6	0	2011-12-28	0	2	2	0			1			2012-03-29	3	0	2012-03-27	2	2
295	WHITE	2011-09-19	2	12	6	7.39	2	1	2	6	1	4	1	5	1	2	1	1	35	2	14	0	2011-12-21	0	2	2	0			1			2014-09-26	3	0	2013-03-11	2	2
296	WHITE	2011-09-14	3	16	1	4.52	2	1	2	3	1	1	1	4	2	2	3	2	67	2	16	0	2011-12-13	0.03	2	2	0			1			2014-11-03	3	0.02	2014-10-14	2	2
297	WHITE	2011-09-14	1	2	2	4.73	2	2	2	6	1	2	0	0	1	2	3	2	59	2	6	0	2011-12-03	0	2	2	0			1			2011-12-03	3	0	2011-12-03	3	2
298	WHITE	2011-09-09	2	12	7	5.84	2	1	2	1	1	2	0	0	2	2	3	2	73	2	4	0	2011-11-28	0	2	2	0			1			2014-10-20	3	0	2014-10-02	2	2
299	BLACK OR AFRICAN AMERICAN	2011-09-07	2	14	3	4.96	2	1	1	1	1	2	0	0	2	2	3	2	52	2	3	0	2011-12-22	0	2	2	0			1			2014-09-12	3	0.01	2014-09-09	2	2
300	UNKNOWN	2011-09-07	2	4	3	5	2	1	2	6	1	4	0	0	1	2	3	2	45	2	5	0	2011-11-22	0	1	2	0			1			2015-04-21	3	0.06	2015-04-20	2	2
301	WHITE	2011-09-06	2	12	4	2.4	2	1	1	4	1	1	0	0	2	2	3	2	51	2	3	0	2012-01-04	0	2	2	0			1			2014-07-21	3	0	2014-07-21	2	2
302	WHITE	2011-08-30	2	12	5	3.1	2	1	1	4	1	1	1	4	2	2	3	2	56	2	18	0	2011-12-23	0	2	2	0			1			2012-05-29	3	0	2012-05-29	2	2
303	WHITE	2011-08-30	3	9	1	10.18	2	2	2	4	1	2	0	0	2	2	3	2	113	2	12	0	2011-12-12	0	2	2	0			1			2014-10-27	3	0	2014-10-20	2	2
304	WHITE	2011-08-29	3	13	4	3.67	2	1	2	6	1	4	0	0	1	2	3	2	60	2	4	0	2011-12-16	0	2	2	0			1			2015-04-23	3	0	2015-04-23	2	2
305	WHITE	2011-08-23	2	12	7	4.02	2	1	2	1	1	2	0	0	2	2	3	2	47	2	4	0	2011-12-15	0	2	2	0			1			2013-04-29	3	0	2013-04-11	2	2
306	WHITE	2011-08-09	3	14	5	6.76	2	1	2	6	1	4	0	0	1	2	3	2	99	2	11	0	2011-11-10	0	2	2	0			1			2013-04-11	3	0.12	2013-04-03	2	2
307	WHITE	2011-08-09	2	10	4	0.98	2	1	1	2	1	1	1	4	2	2	3	2	36.8	2	8	0	2011-11-11	0	2	2	0			1			2014-09-03	3	0	2014-08-22	2	2
308	WHITE	2011-08-09	3	13	1	6.75	2	1	2	4	1	2	0	0	2	2	3	2	91	2	5	0	2011-10-27	0	2	2	0			1			2014-09-22	3	0	2014-09-17	2	2
309	WHITE	2011-08-05	2	10	8	8.89	2	1	2	4	1	2	0	0	2	2	3	2	59	2	8	0	2011-11-04	0	2	2	0			1			2014-07-16	3	0	2014-06-24	2	2
310	WHITE	2011-08-05	3	12	4	5.9	2	1	2	6	1	4	0	0	1	2	3	2	59	2	10	0	2011-11-02	0	3	2	3			3			2011-11-02	unknown	0	2011-11-02	3	2
311	WHITE	2011-08-03	3	18	3	9.82	1	2	2	7	1	4	0	0	1	2	3	2	82	1	11	0	2025-01-01	unknown	3	2	3			3			2011-09-26	3	999	2025-01-01	3	2
312	WHITE	2011-07-27	2	13	2	4.2	2	1	1	4	1	2	0	0	2	2	3	2	38	2	6	0	2025-01-01	unknown	3	2	3			3			2017-06-30	3	999	2025-01-01	3	2
313	WHITE	2011-07-19	2	12	3	3.6	2	1	1	4	1	2	0	0	2	2	3	2	52	2	8	0	2011-10-11	0	2	2	0			1			2012-11-07	3	0	2012-11-07	2	2
314	WHITE	2011-07-19	3	12	5	10.1	2	2	2	4	1	4	0	0	2	2	3	2	43.5	2	1	0	2011-10-04	0	2	2	0			1			2015-02-13	3	0	2014-02-17	1	2
315	WHITE	2011-07-08	3	14	6	8.38	2	1	2	1	1	4	0	0	2	2	3	2	54	2	17	0	2011-10-05	0	2	2	0			1			2013-06-11	3	0	2013-05-14	2	2
316	WHITE	2011-07-06	2	12	2	5.93	2	1	1	1	1	1	1	4	2	2	3	2	91	2	14	0	2011-10-03	0	2	2	0			1			2014-08-13	3	0	2014-08-11	2	2
317	WHITE	2011-07-05	2	8	2	8.8	2	1	1	6	1	4	0	0	1	1	3	2	46	2	7	0	2011-10-06	0.01	2	2	0			1			2015-05-18	3	0.04	2014-04-25	2	2
318	WHITE	2011-06-28	2	13	4	6.13	2	1	1	6	1	2	0	0	1	2	1	1	43	2	9	0	2011-10-04	0	2	2	0			1			2015-03-09	3	0	2015-03-09	2	2
319	WHITE	2011-06-22	3	12	8	4.88	2	1	2	6	1	4	0	0	1	2	3	2	66	2	10	0	2011-10-12	0	2	2	0			1			2015-01-09	3	0.03	2015-01-09	2	2
320	WHITE	2011-06-21	3	14	3	5.59	2	2	2	4	1	2	0	0	2	2	3	2	49	2	8	0	2025-01-01	unknown	3	2	3			3			2017-06-30	3	999	2025-01-01	3	2
321	WHITE	2011-06-21	2	12	7	2.5	2	1	2	6	1	4	0	0	1	2	3	2	45	2	7	0	2011-09-16	0	2	2	0			1			2013-10-07	3	0.01	2013-10-07	2	2
322	WHITE	2011-06-14	2	12	4	4.51	2	1	1	4	1	4	0	0	1	2	3	2	58	2	7	0	2011-09-19	0	2	2	0			1			2015-02-26	3	0	2015-02-20	2	2
323	WHITE	2011-06-10	3	13	2	3.06	2	1	2	4	1	2	0	0	2	2	3	2	68	2	5	0	2011-09-21	0	3	2	3			3			2017-06-30	3	0	2011-09-26	3	2
324	WHITE	2011-06-01	3	13	10	12.11	2	1	2	6	1	2	0	0	1	2	1	1	59	2	18	0	2011-09-06	0	3	2	3			1			2011-12-30	unknown	0	2011-12-12	3	2
325	WHITE	2011-05-31	2	11	3	3.78	2	1	1	4	1	2	0	0	2	2	3	2	62	2	13	0	2011-09-15	0.02	2	2	0			1			2014-10-01	3	0	2014-09-24	2	2
326	WHITE	2011-05-27	3	4	2	9.5	2	1	2	4	1	2	0	0	2	2	3	1	67	2	19	0	2025-01-01	unknown	3	2	3			1			2014-03-25	unknown	999	2025-01-01	3	2
327	WHITE	2011-05-25	2	13	4	4.2	2	1	1	1	1	2	0	0	2	2	3	2	47	2	10	0	2011-10-14	0.04	3	2	0			1			2011-10-21	3	0.04	2011-10-21	3	2
328	WHITE	2011-05-24	2	12	5	4.2	2	2	2	1	1	2	0	0	2	2	3	2	34	2	13	0	2011-09-14	0	2	2	0			1			2015-05-28	3	0	2015-05-18	2	2
329	UNKNOWN	2011-05-23	2	13	6	4.09	2	1	1	6	1	1	1	4	1	2	3	2	107	2	11	0	2011-09-01	0	2	2	0			1			2015-04-16	3	0	2015-04-10	2	2
330	WHITE	2011-05-23	2	12	1	7.1	2	1	1	1	1	2	0	0	2	2	3	2	38	2	9	0	2011-08-30	0	2	2	0			1			2011-08-30	3	0	2011-08-30	3	2
331	OTHER	2011-05-13	2	14	5	4.96	2	1	1	4	1	2	0	0	2	2	3	2	64	2	9	0	2016-02-06	0	2	2	0			1			2015-03-06	3	0	2015-03-03	2	2
332	WHITE	2011-05-11	2	6	6	3	1	1	2	6	1	2	0	0	1	2	3	2	60	2	4	0	2025-01-01	unknown	3	2	3			1			2011-05-24	unknown	999	2025-01-01	3	2
333	WHITE	2011-05-11	2	12	7	5.27	2	1	2	6	1	2	0	0	1	2	1	1	62	2	16	0	2011-08-05	0	2	2	0			1			2015-05-22	3	0	2015-05-09	2	2
334	WHITE	2011-05-10	2	14	2	5.92	2	1	1	1	1	1	1	4	2	2	3	2	76	2	6	0	2011-08-17	0	3	2	0			1			2011-08-19	3	0	2011-08-17	3	2
335	WHITE	2011-05-06	3	12	12	9.02	1	2	2	6	1	4	0	0	1	2	3	2	63	2	14	0	2011-08-18	0.06	1	2	1	2014-11-04	0.21	1			2015-08-05	3	0.2	2015-08-05	2	2
336	WHITE	2011-04-29	2	12	2	5.1	2	1	1	6	1	2	0	0	1	2	3	1	55	2	4	0	2011-07-28	0	2	2	0			1			2012-06-11	3	0	2011-07-28	2	2
337	WHITE	2011-04-27	3	10	1	3.5	2	1	2	1	1	2	0	0	2	2	3	2	90	2	8	0	2011-08-03	0	2	2	0			1			2011-08-10	3	0	2011-08-03	2	2
338	WHITE	2011-04-27	2	12	5	5.1	2	1	1	4	1	1	1	4	2	2	3	2	33	2	5	0	2011-08-10	0	2	2	0			1			2011-11-22	3	0	2011-11-22	2	2
339	WHITE	2011-04-26	2	9	6	5.85	2	1	2	6	1	2	0	0	1	2	3	2	81	2	13	0	2011-06-28	0.08	1	2	0			1			2015-05-11	3	0.06	2015-03-10	2	2
340	WHITE	2011-04-15	3	16	2	6.72	2	1	2	4	1	4	0	0	2	2	3	2	48	2	10	0	2011-08-12	0.02	2	2	1	2013-03-11	0.49	1			2015-04-13	3	0	2015-04-13	2	2
341	WHITE	2011-04-13	2	8	6	5.4	2	1	2	6	1	1	0	0	1	2	3	2	36	2	12	0	2011-07-12	0	2	2	0			1			2011-10-22	3	0	2011-10-22	3	2
342	WHITE	2011-04-08	2	12	3	4.8	2	1	1	4	1	2	0	0	2	2	3	2	27	2	5	0	2011-07-20	0	3	2	3			1			2011-07-27	3	0	2011-07-20	3	2
343	WHITE	2011-04-05	2	12	3	4.3	2	1	1	6	1	2	0	0	1	2	1	2	59	2	9	0	2011-07-06	0	2	2	0			1			2014-02-10	3	0	2014-02-10	2	2
344	WHITE	2011-03-29	2	28	3	1.5	1	1	1	1	1	2	0	0	2	2	3	2	98	2	4	0	2012-06-05	0	2	2	0			1			2012-06-05	3	0	2012-06-05	2	2
345	WHITE	2011-03-28	2	17	1	6.29	2	1	1	6	1	4	0	0	1	2	3	2	40	2	14	0	2011-06-29	0	2	2	0			1			2015-03-02	3	0	2015-02-07	2	2
346	WHITE	2011-03-25	2	14	5	4.26	2	1	1	4	1	2	0	0	2	2	3	2	75	2	3	0	2011-06-05	0	2	2	0			1			2015-01-12	3	0	2015-01-12	2	2
347	WHITE	2011-03-23	3	11	4	1.07	3	1	2	4	1	2	0	0	2	2	3	2	42	2	14	0	2011-06-08	0.01	2	2	0			1			2014-02-01	3	0.01	2014-02-01	2	2
348	BLACK OR AFRICAN AMERICAN	2011-03-23	3	15	4	9.18	2	1	2	4	1	2	0	0	2	2	3	2	78.6	2	9	0	2011-07-06	0.01	2	2	0			1			2013-03-19	3	0	2013-02-28	2	2
349	WHITE	2011-03-22	2	12	2	10.14	2	3	2	1	3	2	0	0	2	2	3	2	94	2	unknown	unknown	2011-07-05	0	2	2	0			1			2015-04-29	3	0	2015-04-24	2	2
350	WHITE	2011-03-18	2	17	7	5.66	2	1	1	1	1	4	0	0	2	2	1	2	56	2	11	0	2011-07-19	0	3	2	1	2012-01-09	0.61	1			2012-01-09	2	0.61	2012-01-09	3	2
351	WHITE	2011-03-15	3	12	3	7.04	2	1	2	1	1	4	1	5	2	2	3	2	68	2	5	0	2011-07-06	0	2	2	0			1			2015-05-15	3	0	2014-05-09	2	2
352	WHITE	2011-03-11	3	12	9	6.41	2	1	2	6	1	2	0	0	1	2	3	2	67	2	7	0	2011-06-13	0.42	3	2	1	2011-06-13	0.42	1			2014-06-21	4	0.42	2011-06-13	3	2
353	WHITE	2011-03-09	2	12	4	1.52	2	1	1	4	1	2	0	0	2	2	3	2	53	2	6	0	2011-05-06	0	2	2	0			1			2015-05-06	3	0	2015-04-29	2	2
354	WHITE	2011-03-08	3	13	5	9.76	2	1	2	7	1	4	0	0	1	2	3	1	45	1	4	0	2011-04-18	0.01	2	2	1	2013-05-16	0.26	1			2014-01-21	4	0.26	2013-05-16	1	2
355	WHITE	2011-03-02	3	16	5	13.81	2	2	2	6	1	2	0	0	1	2	3	2	53	2	14	0	2011-06-23	0	2	2	0			1			2015-03-02	3	0	2015-03-02	2	2
356	UNKNOWN	2011-03-02	2	12	2	2.86	2	1	1	6	1	1	1	4	1	2	3	2	39	2	12	0	2011-06-28	0	2	2	0			1			2012-07-30	3	0	2012-07-30	2	2
357	WHITE	2011-03-01	2	10	2	8.67	2	1	1	1	1	2	0	0	2	2	3	2	47	2	9	0	2011-03-11	0	2	2	0			1			2011-06-17	3	0	2011-06-17	3	2
358	WHITE	2011-02-18	3	12	8	6.96	2	1	2	6	1	2	0	0	1	2	1	2	38	2	1	0	2011-05-31	0.03	2	2	0			1			2015-02-13	3	0.07	2015-02-09	2	2
359	BLACK OR AFRICAN AMERICAN	2011-02-18	2	13	2	5.84	2	1	1	4	1	2	0	0	2	2	2	2	42	2	6	0	2011-05-31	0	2	2	0			1			2015-04-24	3	0	2015-04-16	2	2
360	WHITE	2011-02-15	2	6	2	13	2	2	2	4	1	2	0	0	2	2	3	2	51.4	2	8	0	2011-05-21	0	2	2	0			1			2014-10-15	3	0	2014-09-27	2	2
361	WHITE	2011-02-11	2	12	4	4.95	1	1	1	7	1	6	0	0	1	1	1	1	75	1	6	0	2025-01-01	unknown	3	2	3			1			2014-09-29	unknown	999	2025-01-01	3	2
362	WHITE	2011-02-09	3	12	6	4.08	1	1	2	6	1	4	1	5	1	1	1	2	57	2	14	0	2011-05-09	0	2	2	0			1			2013-07-30	3	0	2013-07-24	2	2
363	WHITE	2011-02-01	2	12	1	4.52	2	1	1	6	1	2	0	0	1	2	1	2	61	2	9	0	2011-08-25	0	2	2	0			1			2013-04-22	3	0	2013-04-10	2	2
364	WHITE	2011-01-31	2	12	4	5.61	2	1	1	6	2	2	0	0	1	2	1	2	48	2	5	1	2011-04-01	0.1	1	2	1	2011-08-02	0.2	1			2014-01-13	1	0.2	2013-12-03	1	2
365	WHITE	2011-01-28	2	14	1	8	1	1	1	2	1	1	0	0	2	2	3	2	113	2	12	0	2011-05-17	0	2	2	0			1			2014-03-17	3	0	2014-03-17	2	2
366	WHITE	2011-01-21	3	20	2	4.51	2	1	2	6	1	2	0	0	1	2	3	1	46	2	10	0	2011-05-02	0	2	2	0			1			2012-05-03	3	0	2012-05-03	1	2
367	BLACK OR AFRICAN AMERICAN	2011-01-19	3	12	7	8.72	2	1	2	7	1	2	0	0	1	2	1	2	50	1	2	0	2011-04-01	0	2	2	0			1			2015-04-15	3	0	2015-04-08	2	2
368	WHITE	2011-01-17	1	10	5	5.7	2	1	2	6	1	4	0	0	1	2	1	2	54	2	5	0	2011-04-04	0	1	2	1	2012-10-01	0.22	1			2015-03-09	1	0.2	2014-07-16	1	2
369	WHITE	2011-01-14	2	12	8	3.8	2	1	2	4	1	1	1	4	2	2	3	2	42	2	10	0	2011-04-27	0	2	2	0			1			2014-05-01	3	0	2014-05-01	2	2
370	WHITE	2011-01-12	3	12	11	6.83	2	1	2	6	1	4	0	0	1	2	3	2	42	2	9	0	2011-04-18	0	2	2	0			1			2014-12-12	3	0	2014-01-28	2	2
371	WHITE	2011-01-12	3	8	2	7.33	2	1	2	1	1	4	0	0	2	2	3	2	40	2	9	0	2011-03-28	0.03	2	2	0			1			2013-07-29	3	0	2013-07-29	2	2
372	WHITE	2011-01-05	2	unknown	unknown	3.84	2	2	2	6	1	2	0	0	1	2	3	2	49	2	7	0	2011-04-12	0	2	2	0			1			2015-03-24	3	0	2015-03-10	1	2
373	BLACK OR AFRICAN AMERICAN	2011-01-04	1	12	7	12.7	2	2	2	6	1	1	0	0	1	2	3	1	53.3	2	13	0	2011-04-07	0	2	2	0			1			2015-01-02	3	0	2014-12-13	2	2
374	WHITE	2010-12-29	3	12	6	2.18	2	1	2	6	1	4	0	0	1	2	3	2	57	2	1	0	2011-04-05	0.01	2	2	0			1			2015-03-03	3	0	2015-02-23	2	2
375	UNKNOWN	2010-12-29	2	20	9	10.6	2	2	2	1	1	2	0	0	2	2	3	2	59	2	12	0	2011-04-01	0	2	2	0			1			2012-02-03	3	0	2011-08-08	2	2
376	WHITE	2010-12-28	3	12	5	4.91	2	1	2	6	1	4	0	0	1	2	1	2	57.5	2	19	0	2011-04-07	0	3	2	3			1			2011-04-15	unknown	0	2011-04-07	3	2
377	WHITE	2010-12-21	2	12	4	9.3	3	1	1	4	1	4	0	0	2	3	3	2	82	2	21	0	2011-03-28	0	2	2	0			1			2015-05-14	3	0	2014-10-15	2	2
378	WHITE	2010-12-21	3	12	4	1.91	2	1	2	4	1	2	0	0	2	2	3	2	60	2	12	0	2011-03-22	0	2	2	0			1			2011-07-08	3	0	2011-07-08	2	2
379	BLACK OR AFRICAN AMERICAN	2010-12-20	3	11	1	9.19	2	2	2	1	1	2	0	0	2	2	3	2	173	2	3	0	2011-03-08	0	2	2	0			1			2015-01-29	3	0	2014-05-01	2	2
380	WHITE	2010-12-13	2	8	2	17.7	2	2	2	4	1	1	0	0	3	2	1	1	71	2	12	0	2011-03-18	0	2	2	0			1			2014-11-14	3	0	2014-11-12	2	2
381	WHITE	2010-12-13	2	12	2	2.6	2	1	1	1	1	1	1	4	2	2	3	2	33.5	2	7	0	2011-03-21	0	2	2	0			1			2014-03-10	3	0	2014-03-10	2	2
382	WHITE	2010-12-07	1	21	11	3.9	2	2	2	2	1	1	0	0	2	2	1	2	51	2	1	0	2011-02-10	0	2	2	0			1			2013-02-14	3	0	2013-02-01	2	2
383	WHITE	2010-12-06	2	12	1	6.42	2	1	1	1	1	2	0	0	2	2	3	2	94.9	2	8	0	2011-03-15	0	2	2	0			1			2012-08-22	3	0	2012-02-29	2	2
384	WHITE	2010-12-03	2	12	3	3.67	2	1	1	6	1	1	0	0	1	2	3	2	50	2	12	0	2011-03-19	0	2	2	0			1			2013-01-15	3	0	2013-01-14	2	2
385	WHITE	2010-11-30	3	8	3	6.81	2	1	2	6	1	5	0	0	1	2	1	2	59	2	10	0	2011-03-18	0.02	2	2	1	2013-03-05	0.22	1			2015-05-04	3	0.1	2015-05-04	1	2
386	WHITE	2010-11-23	3	12	1	8.5	2	1	2	2	1	2	0	0	2	2	3	2	90	2	11	0	2011-03-08	0	2	2	0			1			2011-09-21	3	0	2011-09-21	2	2
387	WHITE	2010-11-23	2	13	4	4.02	2	1	1	4	1	2	0	0	2	2	3	2	71	2	6	0	2010-12-09	0.08	2	2	1	2013-11-18	0.2	1			2015-05-15	4	0.37	2015-05-15	1	2
388	WHITE	2010-11-09	2	10	2	8.56	2	1	1	2	1	2	0	0	2	2	3	2	92	2	13	0	2011-05-19	0	2	2	0			1			2012-01-12	3	0	2012-01-12	2	2
389	WHITE	2010-11-09	2	8	5	9.11	2	1	2	6	3	2	0	0	1	2	3	2	66	2	unknown	0	2011-08-01	0	2	2	0			1			2014-09-12	3	0	2014-08-21	2	2
390	WHITE	2010-11-08	2	13	11	11.52	2	2	2	7	1	1	1	4	1	1	1	2	73	1	7	0	2010-06-25	0.01	2	2	0			2	2015-03-16	L basal ganglia hemorrhage	2014-10-24	3	0	2014-10-24	2	2
391	WHITE	2010-11-03	2	20	6	7.5	2	1	1	6	2	2	0	0	1	1	1	2	57	2	11	3	2010-12-20	0.06	1	2	0			1			2015-03-16	3	0	2015-03-11	2	2
392	WHITE	2010-11-02	2	7	1	6.12	2	1	1	4	1	2	0	0	2	2	1	2	49	2	8	0	2011-02-13	0	2	2	0			1			2015-02-11	3	0	2015-01-27	2	2
393	WHITE	2010-10-29	3	12	4	10.6	2	2	2	6	1	4	0	0	1	2	3	2	77.8	2	14	0	2011-02-10	0	2	2	0			1			2014-12-10	3	0.08	2014-12-03	2	2
394	WHITE	2010-10-29	2	13	3	4.06	2	1	1	2	1	2	0	0	2	2	3	2	37.7	2	11	0	2011-01-25	0	2	2	0			1			2014-08-01	3	0	2014-08-01	2	2
395	WHITE	2010-10-27	3	unknown	unknown	9.02	2	1	2	4	1	2	0	0	2	2	3	2	45	2	1	0	2011-02-08	0.01	2	2	1	2012-05-29	0.21	1			2014-12-15	3	0	2014-12-15	1	2
396	WHITE	2010-10-25	3	23	2	6.2	2	1	2	4	1	2	0	0	2	2	3	2	60	2	7	0	2011-01-12	0	2	2	0			1			2014-12-18	3	0	2014-11-03	2	2
397	WHITE	2010-10-20	3	12	3	5.6	2	1	2	4	1	2	0	0	2	2	3	2	53	2	4	0	2011-01-20	0.01	2	2	0			1			2014-12-15	3	0.01	2014-11-19	2	2
398	WHITE	2010-10-19	1	18	2	1.94	2	1	1	4	1	2	0	0	2	2	3	2	41	2	8	0	2011-01-13	0	2	2	0			1			2015-03-05	3	0	2015-02-27	2	2
399	WHITE	2010-10-19	3	16	6	3.8	2	1	2	6	1	4	0	0	1	2	1	2	43	2	9	0	2011-01-10	0	2	2	0			1			2015-05-04	3	0.1	2015-05-04	2	2
400	WHITE	2010-10-15	3	13	5	7.6	2	1	2	3	1	1	1	4	2	2	1	2	31	2	5	0	2011-06-07	0	2	2	0			1			2013-08-01	3	0	2011-09-14	2	2
401	WHITE	2010-10-12	3	8	4	8.38	2	1	2	6	1	4	0	0	1	2	1	2	48.1	2	10	0	2011-01-10	0.61	1	2	1	2011-01-10	0.61	1			2012-07-30	4	0.32	2012-05-01	2	2
402	WHITE	2010-10-11	2	10	4	5.7	2	1	1	2	1	2	0	0	2	2	3	2	58	2	14	0	2010-12-30	0	2	2	0			1			2014-10-02	3	0	2014-10-02	2	2
403	WHITE	2010-09-22	2	12	12	8.3	2	2	2	7	2	2	0	0	1	1	1	1	37	1	11	1	2011-01-24	0	1	2	0			1			2012-01-30	3	0	2012-01-30	1	2
404	WHITE	2010-09-15	2	12	3	6.96	2	1	1	1	1	2	0	0	2	2	3	2	78	2	19	0	2010-12-16	0	2	2	0			1			2015-02-27	3	0.06	2015-02-18	2	2
405	WHITE	2010-09-14	2	18	4	6.26	2	1	1	6	1	2	0	0	1	2	3	2	unknown	2	10	0	2010-12-13	0.02	2	2	0			1			2013-06-26	3	0.01	2013-06-26	2	2
406	WHITE	2010-09-17	1	12	6	5.06	2	1	2	4	1	1	1	4	2	2	3	2	78	2	11	0	2010-12-20	0.03	2	2	0			1			2012-05-11	3	0.02	2012-04-09	2	2
407	BLACK OR AFRICAN AMERICAN	2010-09-14	2	10	6	5.2	2	1	2	4	1	2	0	0	2	2	3	2	43.5	2	9	0	2010-12-21	0	2	2	0			1			2015-03-25	3	0	2015-02-09	2	2
408	WHITE	2010-09-13	2	unknown	3	1.79	2	1	1	1	1	4	0	0	2	2	1	2	25.2	2	16	0	2010-12-06	0	2	2	0			1			2012-11-26	3	0.01	2012-03-21	2	2
409	WHITE	2010-09-07	2	16	3	13.3	2	2	2	4	1	1	1	4	2	2	3	1	63.5	2	15	0	2010-12-06	0	2	2	0			1			2015-01-14	3	0	2015-01-14	2	2
410	WHITE	2010-09-07	2	12	1	4.08	2	1	1	6	1	4	1	5	1	2	1	2	32.7	2	5	0	2010-12-15	0	2	2	0			1			2014-08-12	3	0	2014-08-07	2	2
411	WHITE	2010-08-24	2	12	2	8	2	1	1	3	1	2	0	0	2	2	3	2	50	2	1	0	2010-11-29	0	2	2	3			1			2011-07-05	3	0.13	2011-06-27	3	2
412	BLACK OR AFRICAN AMERICAN	2010-08-18	2	16	2	6.77	2	1	1	4	3	2	0	0	2	2	3	2	118	2	0	0	2010-11-18	0	2	2	0			1			2014-06-23	3	0	2014-06-23	2	2
413	WHITE	2010-08-18	1	12	3	3.3	2	1	1	4	1	1	0	0	2	2	3	2	68	2	4	0	2010-11-18	0	2	2	0			1			2012-06-24	3	0	2011-10-26	2	2
414	WHITE	2010-08-17	3	16	7	4.76	2	1	2	6	1	2	0	0	1	2	3	2	42	2	16	0	2010-11-23	0	2	2	0			1			2015-03-05	3	0	2014-10-07	2	2
415	WHITE	2010-08-17	2	16	5	7	2	1	1	6	1	2	0	0	1	1	1	2	43.1	2	12	0	2010-11-19	0.02	2	2	0			1			2014-08-04	3	0	2014-07-01	2	2
416	WHITE	2010-08-11	2	12	5	5.4	2	1	1	6	1	4	0	0	1	2	1	1	69	2	13	0	2010-10-25	0	1	2	1	2012-03-17	0.4	1			2014-10-20	3	0.14	2014-10-06	2	2
417	WHITE	2010-08-11	2	12	3	2.7	2	1	1	4	1	1	1	4	2	2	1	2	45	2	16	0	2010-11-19	0	2	2	0			1			2014-09-09	3	0	2014-08-26	2	2
418	WHITE	2010-08-10	3	8	3	9.39	2	1	2	7	2	4	1	5	1	1	1	2	68.7	2	12	1	2010-09-23	6.36	1	2	1	2010-09-23	6.36	1			2015-05-18	1	5.11	2015-05-12	2	2
419	BLACK OR AFRICAN AMERICAN	2010-08-06	2	12	2	3.54	2	1	1	3	1	1	1	4	2	2	3	2	79	2	6	0	2010-11-22	0.02	2	2	0			1			2015-03-11	3	0	2015-03-11	2	2
420	WHITE	2010-08-06	1	20	6	3.64	2	1	1	4	1	2	0	0	2	2	3	2	61	2	11	0	2010-11-12	0	2	2	0			1			2015-04-10	3	0	2015-04-02	2	2
421	WHITE	2010-07-27	1	25	1	5.5	2	1	1	6	3	1	1	4	1	2	3	2	84	2	unknown	unknown	2010-11-03	0	2	2	0			1			2012-03-12	3	0	2012-03-12	2	2
422	WHITE	2010-07-06	2	9	4	7.9	2	1	1	4	1	2	0	0	2	2	3	2	43	2	16	0	2010-11-01	0	2	2	0			1			2012-04-04	3	0.01	2012-04-04	2	2
423	WHITE	2010-07-06	3	12	3	4.2	2	1	2	2	1	4	0	0	2	2	3	2	67	2	14	0	2010-10-05	0.11	2	2	1	2011-09-01	0.26	1			2012-04-19	4	0.74	2012-04-01	1	2
424	BLACK OR AFRICAN AMERICAN	2010-06-23	2	28	7	4.76	2	1	1	4	1	2	0	0	2	2	1	2	67	2	21	0	2010-10-07	0	2	2	0			1			2014-10-24	3	999	2025-01-01	2	2
425	WHITE	2010-06-23	2	12	1	15.6	2	2	2	4	1	2	0	0	2	2	3	2	73.9	2	9	0	2010-10-04	0	2	2	0			1			2012-05-04	3	0	2012-05-04	2	2
426	WHITE	2010-06-22	3	8	4	5.19	2	1	2	2	1	4	0	0	2	2	1	2	59	2	27	0	2010-10-15	0.01	2	2	0			1			2014-10-14	3	0.01	2014-10-09	2	2
427	WHITE	2010-06-16	2	11	3	4.92	2	1	1	4	1	4	0	0	2	2	3	2	39	2	1	0	2010-08-25	0	3	2	3			3			2010-08-25	unknown	0	2010-08-25	3	2
428	WHITE	2010-06-15	3	15	8	9.1	2	1	2	6	1	4	0	0	1	2	3	2	51	2	6	0	2010-09-08	0	2	2	0			1			2010-12-28	3	0	2010-12-28	3	2
429	WHITE	2010-06-11	3	12	2	5.15	2	1	2	6	1	4	0	0	1	2	1	2	56	2	9	0	2010-09-01	0.04	3	2	3			3			2010-09-01	unknown	0.04	2010-09-01	3	2
430	WHITE	2010-06-07	2	8	4	15.07	2	2	2	4	1	2	0	0	2	2	1	2	53	2	14	0	2010-09-08	0.01	2	2	0			1			2014-10-09	3	0	2014-10-09	2	2
431	WHITE	2010-06-04	1	13	5	6.1	2	1	1	4	1	1	1	4	2	2	3	2	55.5	2	32	0	2010-09-03	0	2	2	3			1			2013-10-24	unknown	0	2010-09-03	3	2
432	WHITE	2010-05-28	3	7	1	5.26	2	1	2	7	1	2	0	0	1	2	1	2	42.3	1	8	0	2010-08-17	0.01	2	2	0			1			2014-11-01	3	0	2014-11-01	2	2
433	WHITE	2010-05-25	1	12	7	2.8	2	1	2	6	1	2	0	0	1	2	1	2	47	2	16	0	2010-09-03	0	3	2	3			1			2010-09-09	3	0	2010-09-03	3	2
434	WHITE	2010-05-19	2	18	3	1.66	2	2	2	4	1	1	1	4	2	2	2	2	61	2	13	0	2010-08-25	0	2	2	0			1			2015-02-14	3	0	2015-02-14	2	2
435	WHITE	2010-05-11	2	12	2	0.73	2	1	1	2	1	4	0	0	2	2	3	2	86	2	9	0	2010-08-12	0.01	3	2	3			1			2010-11-23	3	0.01	2010-08-12	3	2
436	WHITE	2010-05-07	1	3	2	2.25	2	1	2	2	1	1	0	0	2	2	2	2	unknown	2	8	0	2010-08-13	0.02	2	2	0			1			2012-05-25	3	0	2012-05-25	2	2
437	WHITE	2010-05-05	3	12	4	0.99	2	1	2	6	1	4	0	0	1	2	1	2	41	2	6	0	2010-08-09	0.03	2	2	0			1			2015-04-30	3	0.02	2015-04-20	2	2
438	WHITE	2010-05-04	3	17	2	6.8	2	1	2	2	1	1	0	0	2	2	3	2	47	2	12	0	2010-08-17	0	2	2	0			1			2014-09-16	3	0	2014-08-11	2	2
439	WHITE	2010-04-30	2	13	2	4.6	2	1	1	4	1	1	1	4	2	2	3	2	92	2	9	0	2010-08-09	0	2	2	0			1			2011-07-09	3	0	2011-07-09	3	2
440	WHITE	2010-04-28	2	10	1	4.49	2	1	1	6	1	2	0	0	1	2	3	2	60	2	13	0	2010-08-05	0.02	2	2	0			1			2015-03-02	3	0	2015-02-17	2	2
441	WHITE	2010-04-27	2	12	6	4.4	2	1	2	6	1	2	0	0	1	2	1	2	37	2	11	0	2010-06-15	0	2	2	0			1			2015-01-16	3	0	2015-01-16	2	2
442	WHITE	2010-04-26	1	13	2	5.24	2	1	1	4	1	1	0	0	2	2	3	2	78	2	4	0	2010-08-25	0	3	2	3			1			2010-08-25	unknown	0	2010-08-25	3	2
443	WHITE	2010-04-07	2	17	2	3.77	2	1	1	3	1	1	1	4	2	2	3	2	39.4	2	3	0	2010-06-23	0	2	2	0			1			2013-10-16	3	0	2013-10-16	2	2
444	WHITE	2010-04-06	2	12	2	6	2	1	1	2	1	4	0	0	2	2	3	2	43	2	17	0	2010-07-14	0	3	2	0			1			2010-07-30	3	0	2010-07-14	3	2
445	BLACK OR AFRICAN AMERICAN	2010-03-31	2	17	3	14.51	2	3	2	6	2	4	0	0	1	1	1	2	45	2	22	1	2010-05-21	0	1	2	0			1			2015-02-11	3	0	2014-11-18	2	2
446	WHITE	2010-03-31	3	19	9	7.6	2	1	2	4	1	2	0	0	2	2	1	1	74	2	14	0	2010-07-24	0	2	2	0			1			2012-06-22	3	0	2012-06-22	2	2
447	WHITE	2010-03-20	2	17	7	4.4	2	1	1	6	1	2	0	0	1	2	1	2	44.6	2	11	0	2010-07-07	0	2	2	0			1			2015-05-28	3	0	2015-05-19	1	2
448	WHITE	2010-03-30	2	12	5	15	2	2	2	6	1	2	0	0	1	2	3	1	57.8	2	12	0	2010-07-03	0	2	2	0			1			2011-04-14	3	0	2011-04-14	2	2
449	WHITE	2010-03-29	2	36	3	7	2	1	1	4	1	1	1	4	2	2	2	2	48	2	20	0	2010-07-02	0.01	3	2	3			1			2010-09-15	3	0.01	2010-07-02	3	2
450	BLACK OR AFRICAN AMERICAN	2010-03-19	3	11	2	7.44	2	1	2	4	1	4	0	0	2	2	1	2	53	2	7	0	2010-06-15	0	2	2	0			1			2015-04-30	3	0	2015-04-25	2	2
451	WHITE	2010-03-19	2	12	8	5.35	1	1	2	6	1	2	0	0	1	2	1	2	52	2	12	0	2010-06-15	0	2	2	0			1			2015-05-06	3	0	2015-05-06	2	2
452	WHITE	2010-03-10	3	12	4	7.15	2	1	2	7	1	4	0	0	1	2	1	2	44	1	17	0	2010-06-16	0.03	3	2	0			1			2010-06-28	3	0.03	2010-06-16	3	2
453	BLACK OR AFRICAN AMERICAN	2010-03-03	3	12	6	5.3	2	2	2	4	1	2	0	0	2	2	1	2	50	2	14	0	2010-06-21	0	1	2	1	2013-03-13	0.24	1			2014-12-09	3	0.03	2014-12-09	1	2
454	WHITE	2010-03-02	2	10	4	1.22	2	1	1	2	1	2	0	0	2	2	3	2	46	2	10	0	2010-05-26	0	3	2	3			1			2010-06-07	3	0	2010-05-26	3	2
455	WHITE	2010-02-24	2	13	5	4.4	2	1	1	4	1	4	0	0	2	2	3	2	58	2	6	0	2010-06-03	0	2	2	0			1			2015-03-20	3	0	2015-03-17	2	2
456	WHITE	2010-02-23	3	10	5	6.8	2	1	2	6	1	4	0	0	1	2	1	2	91.7	2	14	0	2010-05-28	0	2	2	0			1			2013-09-14	3	0.02	2013-04-06	2	2
457	WHITE	2010-02-23	3	19	4	9.29	2	1	2	6	1	4	0	0	1	2	1	2	50	2	16	0	2010-09-16	0.2	1	2	1	2010-09-16	0.2	1			2012-02-08	4	0.2	2012-02-08	2	2
458	WHITE	2010-02-10	2	12	4	4.23	2	1	1	6	1	2	1	5	1	2	3	2	47	2	16	0	2010-03-29	0.02	3	2	0			1			2010-05-27	3	0.02	2010-05-27	3	2
459	WHITE	2010-02-09	2	12	2	4.1	2	1	1	2	1	1	0	0	2	2	2	2	32	2	12	0	2010-05-12	0	2	2	0			1			2015-04-17	3	0	2014-03-24	2	2
460	WHITE	2010-02-09	2	12	3	4.27	2	1	1	4	1	2	0	0	2	2	1	2	48	2	10	0	2010-05-19	0	2	2	0			1			2012-07-04	3	0	2010-11-29	2	2
461	WHITE	2010-02-08	2	12	6	6.9	2	1	2	2	1	1	0	0	2	2	3	2	47	2	9	0	2010-05-18	0	2	2	0			1			2015-05-08	3	0	2014-04-03	2	2
462	WHITE	2010-02-05	3	12	7	9.17	2	1	2	6	1	5	1	5	1	2	1	2	65	2	22	0	2010-05-14	0	2	2	0			1			2012-07-03	3	0	2011-09-06	2	2
463	WHITE	2010-02-03	2	12	3	9.54	2	1	1	4	1	4	0	0	2	3	3	3	unknown	3	8	0	2010-05-12	0	3	2	3			1			2010-12-03	3	0	2010-12-03	3	2
464	ASIAN	2010-09-26	3	10	unknown	8.1	2	1	2	7	1	4	0	0	1	2	3	2	59	2	7	0	2010-04-28	0	2	2	0			1			2012-08-17	3	0.01	2011-08-01	2	2
465	WHITE	2010-01-22	3	13	3	1.4	2	1	2	2	1	2	0	0	2	2	3	2	43.4	2	16	0	2010-04-24	0	2	2	0			1			2015-03-11	3	0	2015-03-09	2	2
466	WHITE	2010-01-22	2	12	2	6.9	2	1	1	4	1	2	0	0	2	2	3	2	61	2	9	0	2010-04-28	0	2	2	0			1			2014-10-31	3	0	2014-10-31	2	2
467	WHITE	2010-01-19	1	12	1	4.16	2	1	1	3	1	1	0	0	2	2	2	2	49	2	8	0	2010-04-26	0	2	2	0			1			2010-04-30	3	0	2010-04-26	3	2
468	WHITE	2010-01-05	2	12	5	15.408	2	2	2	6	1	4	0	0	1	2	1	2	41.6	2	5	0	2010-04-05	0	2	2	0			1			2015-05-28	3	0.024	2015-05-26	2	2
469	WHITE	2009-12-16	2	13	8	4.7	2	1	2	4	1	2	0	0	2	2	1	2	54	2	5	0	2010-03-18	0.03	2	2	0			1			2014-12-16	3	0	2014-12-16	2	2
470	WHITE	2009-12-15	3	12	4	5.61	2	1	2	6	1	2	0	0	2	2	1	2	44.7	2	13	0	2010-03-22	0	2	2	0			1			2015-03-11	3	0	2013-12-04	2	2
471	WHITE	2009-12-09	2	13	4	10.22	2	2	2	6	1	4	0	0	1	2	1	2	43	2	15	0	2010-03-01	0	3	2	0			1			2010-03-23	3	0	2010-03-01	3	2
472	WHITE	2009-12-04	1	12	4	4.74	2	1	1	4	1	1	0	0	2	2	3	2	44	2	6	0	2010-03-10	0	2	2	0			1			2010-06-10	3	0	2010-06-10	3	2
473	UNKNOWN	2009-11-24	2	17	1	0.6	2	1	1	4	1	1	0	0	2	2	3	2	34	2	6	0	2009-11-01	0	2	2	0			1			2015-01-15	3	0	2014-12-01	2	2
474	WHITE	2009-11-23	2	10	4	5.03	2	1	1	6	1	1	1	4	1	2	1	2	44	2	17	0	2010-03-02	0	3	2	0			1			2010-03-04	3	0	2010-03-02	3	2
475	WHITE	2009-11-23	2	12	2	3.1	2	1	1	1	1	2	0	0	2	2	1	1	71	2	3	0	2010-05-28	0	3	2	0			1			2010-06-16	3	0	2010-05-28	3	2
476	WHITE	2009-11-18	1	18	11	4.68	2	1	2	6	1	1	0	0	1	2	2	2	43	2	20	0	2010-06-09	0	2	2	0			1			2014-09-01	3	999	2025-01-01	2	2
477	WHITE	2009-11-10	2	3	1	2.6	2	1	1	4	1	1	1	4	2	2	2	2	50.3	2	5	0	2010-02-10	0	2	2	0			1			2015-11-16	3	0	2015-11-16	2	2
478	WHITE	2009-10-30	1	12	2	4.5	2	1	1	2	1	1	1	4	2	2	1	2	46	2	12	0	2010-02-01	0	3	2	0			1			2010-02-15	3	0	2010-02-01	3	2
479	WHITE	2009-10-27	2	12	3	2.26	2	1	1	4	1	1	1	4	2	2	3	2	35	2	3	0	2010-02-04	0	3	2	0			1			2010-02-12	3	0	2010-02-04	3	2
480	WHITE	2009-10-27	2	12	4	4.46	2	1	1	4	1	2	0	0	2	2	3	2	68	2	10	0	2010-02-08	0	2	2	0			1			2011-06-17	3	0.01	2011-06-17	2	2
481	WHITE	2009-10-26	2	12	6	4.21	2	1	2	3	1	1	1	4	2	2	1	2	35	2	17	0	2010-02-02	0	3	2	0			1			2010-09-10	3	0	2010-09-10	3	2
482	WHITE	2009-10-21	3	15	6	4.42	2	1	2	6	1	4	0	0	1	2	1	2	28.5	2	25	0	2010-05-17	0	2	2	0			1			2014-11-05	3	0	2014-10-29	2	2
483	WHITE	2009-10-16	1	10	2	4.38	2	1	1	4	1	1	1	4	2	2	3	2	70	2	5	0	2010-01-29	0	2	2	0			1			2015-05-29	3	0.02	2015-05-29	2	2
484	WHITE	2009-10-16	2	10	4	4.1	2	1	1	4	1	1	1	4	2	2	3	2	44	2	25	0	2025-01-01	unknown	3	2	3			1			2009-10-26	unknown	999	2025-01-01	3	2
485	WHITE	2009-10-02	1	13	5	12.3	2	2	2	7	1	2	0	0	1	2	1	2	38	1	3	0	2009-12-23	1.3	1	2	1	2010-05-11	1.2	1			2010-11-29	unknown	1.2	2010-05-11	2	2
486	WHITE	2009-09-29	3	27	5	3.7	2	1	2	6	3	4	0	0	1	2	1	2	43	2	4	0	2010-01-15	0	2	2	0			1			2014-04-30	3	0.1	2014-04-30	2	2
487	WHITE	2009-09-29	3	12	5	4.07	2	1	2	6	1	5	0	0	1	2	3	2	82	2	5	0	2025-01-01	unknown	3	2	3			1			2010-06-14	unknown	999	2025-01-01	3	2
488	WHITE	2009-09-15	3	12	1	11.05	2	1	2	2	1	1	0	0	2	2	3	2	32	2	2	0	2009-12-15	0	3	2	3			1			2009-12-22	unknown	0	2009-12-18	3	2
489	WHITE	2009-09-02	2	14	2	4.26	2	1	1	2	1	1	1	4	2	1	3	2	43	2	11	0	2009-12-07	0	2	2	0			1			2010-03-18	3	0	2010-03-09	2	2
490	WHITE	2009-09-01	3	8	5	1.4	2	1	2	6	1	2	0	0	1	2	1	2	58	2	3	0	2009-12-01	0	3	2	0			1			2009-12-14	unknown	999	2025-01-01	3	2
491	WHITE	2009-08-28	3	11	1	6.416	2	1	2	2	1	2	0	0	2	2	3	2	67	2	10	0	2009-11-30	0	3	2	3			1			2009-12-08	3	0	2009-11-30	3	2
492	WHITE	2009-08-26	2	11	3	3.5	2	1	1	4	1	2	0	0	2	2	3	2	42	2	9	0	2009-11-17	0	2	2	0			1			2010-03-01	3	0	2010-03-01	3	2
493	WHITE	2009-08-25	2	17	9	4.43	2	1	2	4	1	2	0	0	2	2	1	2	44	2	20	0	2009-12-01	0.05	2	2	0			1			2012-07-02	3	0	2012-06-28	2	2
494	WHITE	2009-08-21	2	12	2	8.2	2	1	1	3	3	2	0	0	1	2	1	2	46	2	0	0	2009-10-19	0	3	2	3			1			2009-11-19	unknown	0	2009-10-21	3	2
495	WHITE	2009-08-19	3	12	3	12.6	2	2	2	4	1	4	0	0	1	2	3	2	48	2	8	0	2009-11-20	0	3	2	3			1			2009-11-30	unknown	0	2009-11-20	3	2
496	WHITE	2009-08-18	2	13	1	5.38	1	1	1	2	1	2	0	0	2	2	3	2	52	2	6	0	2009-11-30	0.04	2	2	0			1			2015-01-15	3	0	2015-01-15	2	2
497	WHITE	2009-08-14	2	10	6	5.1	2	1	2	4	1	1	0	0	2	2	1	2	65	2	4	0	2009-11-16	0	2	2	0			1			2009-11-16	unknown	999	2025-01-01	1	2
498	WHITE	2009-08-11	2	12	4	4.04	2	1	1	6	1	2	0	0	1	2	3	2	48	2	7	0	2009-11-12	0.05	2	2	0			1			2014-04-18	3	0	2014-03-06	2	2
499	BLACK OR AFRICAN AMERICAN	2009-08-11	2	15	9	13.9	2	2	2	6	1	1	1	4	1	2	3	2	56	2	4	0	2009-12-03	0	3	2	3			1			2010-04-30	3	0.1	2010-04-20	3	2
500	WHITE	2009-08-10	2	10	3	4.81	2	1	1	2	1	2	0	0	2	2	3	2	64	2	17	0	2009-12-03	0	3	2	0			1			2009-12-10	unknown	999	2025-01-01	3	2
501	WHITE	2009-07-22	2	8	2	5.16	2	1	1	4	1	2	0	0	2	2	3	2	38	2	14	0	2009-10-27	0.02	2	2	0			1			2014-01-20	3	0	2013-12-30	2	2
502	WHITE	2009-07-21	2	12	5	6.36	2	1	1	7	2	2	0	0	1	2	1	2	55	1	17	1	2010-01-11	0.02	1	2	0			1			2015-01-26	3	0	2015-01-21	2	2
503	WHITE	2009-07-17	2	12	4	7.48	2	2	2	6	1	4	0	0	1	2	1	2	83	2	7	0	2009-10-16	0	3	2	0			1			2009-10-29	unknown	0	2009-10-16	3	2
504	WHITE	2009-07-01	2	14	3	2.63	2	1	1	1	1	1	0	0	2	2	1	2	45	2	10	0	2009-10-13	0.02	2	2	0			1			2014-06-01	3	0	2014-06-01	2	2
505	BLACK OR AFRICAN AMERICAN	2009-06-30	3	6	6	4.35	2	1	2	4	1	2	0	0	2	2	2	2	43	2	11	0	2009-10-05	0.02	2	2	0			1			2015-05-19	3	0	2015-05-19	2	2
506	WHITE	2009-06-30	2	12	3	6	2	1	1	8	1	2	0	0	2	2	1	1	43	2	8	0	2009-09-24	0	2	2	0			1			2012-11-12	3	0	2009-09-24	2	2
507	WHITE	2009-06-29	2	12	4	4.26	2	1	1	6	1	2	0	0	1	2	1	2	58	2	7	0	2009-09-19	0.04	2	2	0			1			2015-04-23	3	0.06	2015-04-23	2	2
508	WHITE	2009-06-29	3	12	1	2.5	2	1	2	4	1	4	0	0	2	2	2	2	51	2	2	0	2009-09-30	0	2	2	0			1			2014-06-30	3	0	2014-06-17	2	2
509	WHITE	2009-06-24	2	14	4	6.41	2	1	1	7	1	5	1	5	1	1	1	2	65	1	6	0	2009-09-21	0	2	2	0			1			2014-11-07	3	0	2014-10-01	1	2
510	WHITE	2009-06-24	2	14	3	5.2	2	1	1	4	1	1	0	0	2	2	1	2	129	2	2	0	2009-09-21	0.02	2	2	0			1			2014-07-10	3	0	2014-06-23	2	2
511	WHITE	2009-06-16	2	12	3	4.6	2	1	1	4	1	2	0	0	2	2	1	2	73	2	4	0	2009-09-16	0	2	2	0			1			2012-09-18	3	0	2012-09-18	2	2
512	WHITE	2009-06-09	3	9	unknown	10.13	2	2	2	7	1	4	0	0	1	2	1	2	46	1	3	0	2009-09-09	0	3	2	0			1			2010-07-03	unknown	0.18	2010-06-28	3	2
513	WHITE	2009-06-08	3	13	5	8.6	2	1	2	6	1	4	0	0	1	2	1	2	87	2	14	0	2009-09-04	0.29	1	2	1	2013-09-17	0.25	1			2014-04-13	1	0.58	2014-04-13	2	2
514	WHITE	2009-06-03	2	12	unknown	5.14	2	1	2	6	1	2	0	0	1	2	1	2	43	2	13	0	2009-09-03	0	2	2	0			1			2014-11-26	3	0.02	2014-11-26	1	2
515	WHITE	2009-06-03	3	14	8	4.9	2	1	2	6	1	2	0	0	1	2	2	2	44.2	2	13	0	2009-09-08	0	2	2	0			1			2009-12-15	3	0	2009-12-15	2	2
516	WHITE	2009-06-02	3	18	6	7.9	2	1	2	4	1	4	0	0	2	2	1	2	76	2	14	0	2009-09-18	0	2	2	0			1			2012-06-06	3	0	2012-05-30	2	2
517	WHITE	2009-05-27	2	15	2	4.6	2	1	1	2	1	2	0	0	2	2	3	2	64	2	7	0	2009-09-02	0	2	2	0			1			2011-01-21	3	0	2011-01-21	2	2
518	WHITE	2009-05-20	2	unknown	unknown	5.55	2	1	1	4	1	2	0	0	2	2	1	2	37	2	3	0	2009-08-24	0	2	2	0			1			2012-06-11	3	0	2012-04-12	2	2
519	WHITE	2009-05-19	2	14	1	4.6	2	1	1	6	1	4	0	0	1	2	1	2	27	2	5	0	2009-08-12	0	3	2	0			1			2009-08-27	3	0	2009-08-12	3	2
520	WHITE	2009-05-18	2	10	4	3.29	2	1	1	4	1	1	0	0	2	2	1	2	49	2	7	0	2009-11-02	0	2	2	0			1			2014-11-13	3	0	2014-11-13	2	2
521	WHITE	2009-05-12	2	12	6	2.99	2	1	2	4	1	2	0	0	2	2	1	2	59	2	2	0	2009-08-13	0	2	2	0			1			2014-09-15	3	0	2014-09-08	2	2
522	WHITE	2009-05-12	3	15	3	6.5	2	1	2	4	1	4	0	0	2	2	1	2	54	2	3	0	2009-09-02	0.03	2	2	0			1			2014-08-18	3	0	2014-08-15	2	2
523	BLACK OR AFRICAN AMERICAN	2009-05-12	2	13	6	15.06	2	2	2	3	1	2	0	0	2	2	1	2	43	2	8	0	2010-10-22	0	2	2	0			1			2014-07-15	3	0	2014-07-15	2	2
524	WHITE	2009-05-08	3	13	8	3.83	2	1	2	4	3	4	0	0	2	2	1	2	64.8	2	unknown	unknown	2009-11-18	0	2	2	0			1			2015-05-27	3	0	2015-05-27	2	2
525	WHITE	2009-05-08	2	13	2	5.69	2	1	1	7	1	2	0	0	2	2	1	2	54	1	11	0	2009-08-10	0.01	3	2	0			1			2009-08-17	unknown	0.01	2009-08-10	3	2
526	WHITE	2009-05-06	3	7	5	6.2	2	2	2	4	1	2	0	0	2	2	1	2	64	2	12	0	2009-08-18	0	2	2	0			1			2014-06-10	3	0	2014-06-02	2	2
527	WHITE	2009-05-05	2	14	4	14.7	2	2	2	4	1	2	0	0	2	2	1	2	47	2	11	0	2009-08-18	0	3	2	0			1			2009-08-28	unknown	0	2009-08-18	3	2
528	WHITE	2009-05-05	2	12	3	6.1	2	1	1	6	1	2	0	0	1	2	1	1	49	2	10	0	2009-08-18	0	1	2	0			1			2010-01-26	3	0	2010-01-01	2	2
529	UNKNOWN	2009-05-05	3	12	5	7	2	1	2	4	1	2	0	0	2	2	1	2	35	2	13	0	2009-07-11	0	2	2	0			1			2010-12-02	3	0	2010-12-02	3	2
530	WHITE	2009-05-01	2	10	4	5.5	2	1	1	1	1	2	0	0	2	2	2	2	58	2	11	0	2009-08-14	0	2	2	0			1			2009-11-23	3	0.001	2009-11-23	3	2
531	WHITE	2009-05-01	3	8	3	4.4	2	1	2	4	2	4	0	0	2	2	1	2	67	2	5	1	2009-08-03	0.1	1	2	0			1			2010-05-05	3	0	2010-04-28	3	2
532	BLACK OR AFRICAN AMERICAN	2009-04-24	3	7	3	8.4	2	1	2	7	2	4	0	0	1	2	1	2	43	1	7	1	2009-05-28	0.04	1	2	0			1			2012-09-24	3	0	2012-09-24	2	2
533	WHITE	2009-04-22	3	12	6	11.48	2	1	2	6	2	5	0	0	1	2	1	2	52	2	13	1	2009-06-01	0.82	1	2	1	2009-06-01	0.82	1			2015-05-02	1	0.95	2015-05-02	2	2
534	WHITE	2009-04-22	2	12	3	4.48	2	1	1	6	2	5	0	0	1	2	1	1	37	2	8	2	2009-08-17	0	1	2	0			1			2009-08-20	3	0	2009-08-17	3	2
535	WHITE	2009-04-14	2	11	6	12.7	2	2	2	4	1	2	0	0	2	2	1	2	71	2	21	0	2009-07-20	0	2	2	0			1			2014-06-30	3	0	2014-04-21	2	2
536	WHITE	2009-04-13	2	13	7	5.9	2	1	2	4	1	1	0	0	2	2	2	2	66	2	1	0	2009-07-21	0.03	2	2	0			1			2015-05-21	3	0	2015-05-07	2	2
537	WHITE	2009-03-25	2	7	5	26	2	2	2	6	1	2	0	0	1	2	1	2	57.8	2	18	0	2009-07-11	0	2	2	0			1			2014-05-09	3	0	2014-05-09	2	2
538	WHITE	2009-03-24	2	12	8	5.7	2	1	2	4	1	1	0	0	2	2	1	2	55	2	8	0	2025-01-01	unknown	3	2	3			3			2017-06-30	3	999	2025-01-01	3	2
539	WHITE	2009-03-24	2	12	5	4.2	2	1	1	4	1	1	0	0	2	2	1	2	59	2	4	0	2009-06-26	0	3	2	3			1			2009-07-06	unknown	999	2025-01-01	3	2
540	BLACK OR AFRICAN AMERICAN	2009-03-24	2	15	3	2.08	2	1	1	4	3	1	0	0	2	2	2	2	40	2	unknown	0	2010-06-01	0	2	2	0			1			2014-11-26	3	999	2025-01-01	2	2
541	WHITE	2009-03-23	3	13	5	16.4	3	2	2	7	1	4	0	0	1	2	1	2	95	1	7	0	2009-06-04	0.01	2	2	0			1			2009-07-09	3	0.03	2009-07-09	3	2
542	UNKNOWN	2009-12-29	2	12	1	4.1	2	1	1	4	3	1	0	0	2	2	2	2	56	2	unknown	0	2009-05-26	0	3	2	0			1			2009-12-29	3	0	2009-12-15	3	2
543	WHITE	2009-03-03	2	12	2	4.7	2	1	1	4	1	2	0	0	2	2	1	2	69	2	9	0	2009-03-25	0	3	2	0			1			2009-06-19	3	0	2009-05-13	3	2
544	WHITE	2009-03-02	1	13	3	4.78	2	1	1	3	3	1	0	0	2	2	2	2	61	2	unknown	0	2009-05-28	0	2	2	0			1			2014-07-22	3	0	2014-07-07	2	2
545	WHITE	2009-02-17	3	12	6	5.05	2	1	2	4	1	4	0	0	2	2	1	2	52	2	5	0	2009-05-15	0	1	2	1	2010-03-30	0.44	1			2010-04-29	4	0.44	2010-03-30	3	2
546	WHITE	2009-02-13	2	12	6	2.03	2	1	2	4	1	1	0	0	2	2	1	2	48.1	2	3	0	2009-05-14	0	2	2	0			1			2010-08-10	3	0	2010-08-05	2	2
547	WHITE	2009-02-11	3	14	5	5.1	2	1	2	5	1	6	0	0	1	2	1	2	48	2	12	0	2009-05-18	0.03	1	2	1	2011-03-30	0.23	1			2015-03-25	3	0	2015-03-24	1	2
548	WHITE	2009-02-10	3	12	11	5.48	2	1	2	7	2	4	0	0	1	1	1	1	40	1	17	11	2009-04-23	0.04	1	2	0			1			2015-03-13	3	0	2015-02-23	1	2
549	WHITE	2009-02-04	2	11	9	3.73	2	1	2	4	1	2	0	0	2	2	1	2	33	2	8	0	2009-05-26	0	2	2	0			1			2013-02-19	3	0	2013-01-12	2	2
550	WHITE	2009-02-03	3	18	4	7.4	2	1	2	6	1	4	0	0	1	2	1	2	55.6	2	8	0	2011-04-27	0	2	2	0			1			2011-04-27	3	0	2011-01-08	2	2
551	WHITE	2009-01-28	2	12	3	1.2	2	1	1	4	1	2	0	0	2	2	1	2	46	2	7	0	2009-03-24	0	3	2	3			1			2009-04-02	unknown	999	2025-01-01	3	2
552	WHITE	2009-01-27	3	13	1	6.11	2	1	2	4	1	5	0	0	2	2	1	2	41	2	4	0	2009-04-01	0.02	2	2	0			1			2015-02-13	3	0.04	2015-02-09	2	2
553	WHITE	2008-12-24	1	13	2	5.15	2	1	1	4	1	1	0	0	2	2	1	2	45	2	20	0	2009-05-13	0	2	2	0			1			2012-01-24	3	0.01	2012-01-24	2	2
554	WHITE	2009-01-20	1	12	3	4.94	2	1	1	4	3	1	0	0	2	2	1	2	42	2	unknown	0	2009-04-06	0.03	2	2	0			1			2014-12-04	3	0	2014-10-13	2	2
555	WHITE	2009-01-20	2	12	2	5.14	2	1	1	4	1	4	0	0	2	2	1	2	42	2	6	0	2009-05-04	0	2	2	0			1			2015-02-05	3	0.02	2015-01-20	1	2
556	WHITE	2009-01-09	1	12	3	7	2	1	1	4	3	2	0	0	2	2	1	2	62	2	3	0	2009-08-21	0	2	2	0			1			2015-03-25	3	0	2015-03-17	2	2
557	WHITE	2009-01-06	2	12	4	6.7	2	1	1	6	1	4	0	0	1	2	1	1	101	2	14	0	2009-04-16	0	2	2	0			1			2010-03-12	3	0	2010-03-12	2	2
558	WHITE	2008-12-22	2	12	1	4.12	2	1	1	4	3	2	0	0	2	2	1	2	49	2	unknown	0	2009-03-24	0	3	2	0			1			2009-07-28	3	0	2009-07-28	3	2
559	WHITE	2008-12-19	3	10	4	4.6	2	1	2	6	1	2	0	0	1	2	1	2	49	2	7	0	2009-03-12	0	2	2	1	2012-12-20	0.2	1			2015-03-19	3	0	2015-03-01	1	2
560	WHITE	2008-12-16	2	12	3	3.1	2	1	1	3	1	2	0	0	2	2	1	2	52	2	9	0	2009-02-24	0	2	2	0			1			2013-12-03	3	0	2012-11-26	2	2
561	WHITE	2008-12-05	2	13	2	5	2	1	1	6	1	2	0	0	1	2	1	1	36	2	4	0	2009-01-16	0.03	1	2	0			1			2014-12-11	3	0	2014-12-02	2	2
562	WHITE	2008-11-26	3	8	3	7.4	2	1	2	7	1	4	0	0	1	2	1	2	171	1	5	0	2009-02-26	0	1	2	1	2011-05-01	37.8	2	2012-11-09	Metastatic prostate cancer	2012-11-09	2	999	2025-01-01	2	2
563	WHITE	2008-11-25	1	5	1	6.04	1	1	1	6	1	2	0	0	1	2	1	1	52	2	8	0	2009-03-16	0	2	2	1	2014-07-01	1.22	1			2015-05-18	4	1.4	2014-11-01	2	2
564	WHITE	2008-11-19	2	6	2	4.7	2	1	1	6	1	4	0	0	1	2	3	2	66	2	2	0	2009-02-25	0	2	2	0			1			2012-12-12	3	0	2012-12-11	2	2
565	WHITE	2008-11-11	1	10	2	4.6	2	1	1	4	3	2	0	0	2	2	2	2	39	2	unknown	0	2008-12-17	0	2	2	0			1			2013-07-26	3	0	2013-07-24	2	2
566	WHITE	2008-11-11	2	12	2	3.5	2	1	1	4	1	2	0	0	2	2	1	2	70	2	11	0	2009-02-02	0	2	2	0			1			2010-02-11	3	0	2009-11-09	3	2
567	WHITE	2008-11-11	2	23	9	4.16	2	1	1	4	1	2	0	0	2	2	1	2	52	2	4	0	2009-03-01	0	2	2	0			1			2013-10-31	3	0.03	2013-10-01	2	2
568	WHITE	2008-11-05	3	12	1	5.66	2	1	2	2	1	4	0	0	2	2	1	1	42	2	12	0	2009-01-29	0	2	2	0			1			2009-04-27	3	0	2009-04-27	3	2
569	WHITE	2008-11-05	2	12	2	3.64	2	1	1	4	1	1	0	0	2	2	1	2	53	2	8	0	2009-01-22	0	2	2	0			1			2015-03-02	3	0	2014-12-04	2	2
570	WHITE	2008-11-04	2	10	5	5.3	2	1	2	7	1	2	0	0	1	2	2	2	48	1	2	0	2009-02-02	0	3	2	3			1			2009-02-11	unknown	999	2025-01-01	3	2
571	WHITE	2008-11-03	2	12	1	5.12	2	1	1	2	1	2	0	0	2	2	1	2	92	2	16	0	2009-02-03	0	2	2	0			1			2015-04-02	3	999	2025-01-01	2	2
572	WHITE	2008-10-28	1	6	1	10.47	2	2	2	4	1	1	0	0	2	2	2	2	66	2	8	0	2009-01-30	0.002	2	2	0			1			2015-03-31	3	999	2025-01-01	2	2
573	WHITE	2008-10-28	2	7	3	4.49	2	1	1	2	3	2	0	0	2	2	1	2	45	2	unknown	0	2009-01-20	0	2	2	0			1			2011-01-06	3	0	2011-01-06	2	2
574	WHITE	2008-10-27	2	12	3	3.9	2	1	1	2	1	1	0	0	2	2	1	2	52	2	11	0	2009-01-30	0	3	2	3			1			2009-02-05	unknown	999	2025-01-01	3	2
575	UNKNOWN	2008-10-24	2	10	1	3.3	2	1	1	4	1	2	0	0	2	2	1	2	44	2	2	0	2009-01-28	0	2	2	0			1			2013-02-18	3	0	2013-02-18	2	2
576	WHITE	2008-10-22	2	20	6	4.57	2	1	1	4	1	2	0	0	2	2	3	2	49	2	5	0	2009-02-02	0	3	2	3			1			2010-10-21	3	0	2009-02-02	3	2
577	WHITE	2008-10-22	2	17	2	8.36	2	1	1	4	1	2	0	0	2	2	3	2	82.5	2	3	0	2008-12-30	0.04	2	2	0			2	2015-04-30	unknown, but very likely NOT related to prostate cancer (hx of uncontrolled DM)	2013-12-05	3	0.04	2013-12-05	2	2
578	WHITE	2008-10-17	2	12	4	9	2	1	1	6	2	2	0	0	1	2	1	2	65	2	15	1	2008-11-07	0.13	1	2	1	2013-02-01	9.41	1			2014-08-24	1	0.52	2014-08-13	1	2
579	BLACK OR AFRICAN AMERICAN	2008-10-15	3	11	4	8.44	2	1	2	3	1	2	0	0	1	2	1	2	41	2	14	0	2009-01-16	0	2	2	0			1			2009-10-20	3	0	2009-10-14	3	2
580	WHITE	2008-10-13	2	10	6	6.8	2	1	2	4	1	1	0	0	2	2	1	2	50	2	3	0	2009-01-02	0	3	2	3			1			2009-01-23	unknown	0	2009-01-02	3	2
581	WHITE	2008-10-08	3	14	1	3.74	2	1	2	3	1	4	0	0	2	1	1	2	42.9	2	5	0	2009-02-02	0	2	2	0			1			2009-08-13	3	0	2009-08-04	3	2
582	WHITE	2008-10-07	2	13	5	7.5	2	1	1	6	1	2	0	0	1	2	2	2	41	2	3	0	2009-01-12	0	2	2	0			1			2009-12-11	3	0	2009-12-02	3	2
583	WHITE	2008-10-07	3	9	4	7.7	2	1	2	7	1	2	0	0	1	2	3	2	65	1	4	0	2009-01-14	0.22	1	2	1	2009-01-14	0.22	1			2015-03-13	1	0.28	2014-12-04	1	2
584	WHITE	2008-10-03	3	16	3	4.6	2	1	2	3	1	2	0	0	2	2	1	2	105	2	18	0	2009-01-12	0	2	2	0			1			2009-04-15	3	0	2009-04-15	3	2
585	WHITE	2008-09-30	2	6	2	2.32	3	1	1	5	1	2	0	0	1	2	1	2	34	2	10	0	2008-12-30	0	2	2	0			1			2011-07-27	3	0	2011-07-13	2	2
586	WHITE	2008-09-23	1	12	1	6.42	2	1	1	6	1	2	0	0	1	2	2	1	38	2	7	0	2008-12-17	0	2	2	0			1			2009-07-06	3	0	2009-06-17	2	2
587	WHITE	2008-09-16	3	11	4	1.2	2	1	2	6	1	4	1	5	1	2	1	2	49	2	6	0	2008-11-07	0	2	2	0			1			2009-05-04	3	0	2009-04-24	2	2
588	WHITE	2008-09-16	2	12	11	5.9	2	2	2	4	1	2	0	0	2	2	1	2	56	2	14	0	2008-12-20	0	2	2	0			1			2009-03-24	3	0	2009-03-24	3	2
589	BLACK OR AFRICAN AMERICAN	2008-09-09	2	13	4	3	2	1	1	4	1	2	0	0	2	2	1	2	50	2	5	0	2008-12-10	0	2	2	0			1			2014-10-16	3	0	2014-10-16	2	2
590	WHITE	2008-09-05	3	12	4	4.7	2	1	2	4	1	2	0	0	2	2	1	2	54	2	7	0	2008-12-04	0	3	2	0			1			2008-12-15	unknown	999	2025-01-01	3	2
591	WHITE	2008-08-27	3	14	7	4.2	2	2	2	6	3	2	0	0	1	2	1	2	41	2	8	0	2008-12-12	0	2	2	0			1			2009-07-16	3	0	2008-12-12	3	2
592	WHITE	2008-08-27	3	12	1	6.59	2	1	2	7	1	4	0	0	1	1	1	1	62	1	4	0	2008-12-02	0.39	2	2	1	2008-12-02	0.39	1			2009-03-30	unknown	999	2025-01-01	1	2
593	WHITE	2008-08-22	2	12	3	1.3	3	1	1	6	1	2	0	0	1	2	1	2	51	2	9	0	2008-12-03	0.01	2	2	0			1			2009-06-27	3	0	2009-06-27	2	2
594	WHITE	2008-08-22	2	15	3	13.9	2	2	2	4	1	1	0	0	2	2	2	2	86	2	4	0	2025-01-01	unknown	3	2	3			3			2017-06-30	3	999	2025-01-01	3	2
595	WHITE	2008-08-20	1	8	1	6	2	1	1	6	1	1	0	0	1	2	1	2	25	2	1	0	2008-11-11	0	2	2	0			1			2012-02-27	3	0.02	2012-02-27	2	2
596	WHITE	2008-08-19	3	12	6	9	2	2	2	2	1	5	0	0	2	2	2	2	61	2	13	0	2008-11-12	0	2	2	0			1			2009-09-11	3	0	2009-09-11	3	2
597	UNKNOWN	2008-08-19	2	12	1	4.6	2	1	1	2	1	4	0	0	2	2	2	2	42	2	3	0	2008-12-08	0	2	2	0			1			2015-02-27	3	0	2015-02-25	2	2
598	WHITE	2008-08-01	3	12	6	8.17	2	1	2	4	1	2	0	0	2	2	1	2	46	2	3	0	2008-11-01	0	3	2	3			1			2008-11-13	unknown	0	2008-11-01	3	2
599	WHITE	2008-07-23	3	14	4	6.16	2	1	2	6	1	2	0	0	1	2	3	2	60	2	3	0	2008-10-21	0.03	2	2	0			2	2014-08-27	'Died suddenly', potentially an accident. NOT related to prostate cancer.	2014-01-28	3	0	2014-01-28	2	2
600	BLACK OR AFRICAN AMERICAN	2012-07-17	2	10	7	4.4	2	1	2	4	1	2	0	0	2	2	1	2	42	2	4	0	2008-11-13	0.03	2	2	0			1			2012-07-17	3	0	2012-02-06	2	2
601	WHITE	2008-07-15	2	12	1	13.21	2	2	2	6	3	5	0	0	1	2	1	2	48	2	3	0	2008-10-13	0.04	3	2	0			1			2008-10-24	unknown	0.04	2008-10-24	3	2
602	WHITE	2008-07-14	3	12	2	5	2	1	2	4	1	2	0	0	2	2	1	2	35	2	5	0	2008-10-21	0.02	2	2	0			1			2014-12-05	3	0	2014-09-29	2	2
603	WHITE	2008-06-30	2	12	5	6.6	2	1	1	3	1	2	0	0	2	2	1	2	38	2	2	0	2008-10-09	0	2	2	0			1			2011-11-01	3	0	2009-01-09	2	2
604	WHITE	2008-06-20	3	12	5	5	2	1	2	4	1	2	0	0	2	2	1	2	62	2	5	0	2008-09-23	0	2	2	0			1			2011-12-02	3	0	2011-11-23	2	2
605	WHITE	2008-06-18	2	10	5	4.99	2	1	2	4	1	2	0	0	2	2	1	2	56	2	5	0	2008-09-23	0	2	2	0			1			2009-04-15	3	0	2009-04-01	2	2
606	WHITE	2008-06-17	2	12	2	1.27	1	1	1	4	1	2	0	0	2	2	2	2	44	2	4	0	2009-04-06	0.01	2	2	0			1			2009-04-06	3	0	2009-04-06	2	2
607	WHITE	2008-06-09	2	13	5	4.1	2	1	1	4	1	4	0	0	2	2	1	2	73	2	14	0	2008-09-16	0	2	2	0			1			2015-07-30	3	0.02	2014-12-16	2	2
608	WHITE	2008-06-06	2	14	2	10.19	2	2	2	6	1	4	0	0	1	2	1	2	36	2	4	0	2008-09-02	0	3	2	3			1			2008-09-02	3	0	2008-09-02	3	2
609	WHITE	2008-06-04	2	8	1	7.14	2	2	2	2	1	1	1	4	2	2	1	2	31	2	5	0	2008-08-26	0.01	3	2	0			1			2008-09-11	unknown	0	2008-08-26	3	2
610	WHITE	2008-06-03	2	15	2	7.3	2	1	1	6	1	2	0	0	1	2	1	2	45	2	5	0	2008-09-17	0.03	2	2	0			1			2015-01-29	3	0	2015-01-29	2	2
611	WHITE	2008-06-03	3	14	5	6.91	2	1	2	2	1	4	0	0	2	2	2	2	64	2	3	0	2008-09-18	0.02	2	2	0			1			2014-02-08	3	0	2014-02-08	2	2
612	WHITE	2008-06-02	2	12	4	9	2	2	2	6	1	2	0	0	1	2	1	1	47	2	6	0	2008-09-04	0.02	2	2	1	2014-11-04	3.8	1			2015-05-15	4	4.4	2015-04-28	1	2
613	WHITE	2008-05-30	2	12	2	10.75	2	2	2	2	1	2	0	0	2	2	1	2	45	2	9	0	2008-08-26	0	3	2	0			1			2008-09-11	unknown	0	2008-08-26	3	2
614	WHITE	2008-05-28	2	12	6	3.49	2	1	2	6	1	4	0	0	1	2	1	2	57	2	35	0	2008-08-29	0	3	2	0			1			2008-12-01	3	0	2008-12-01	3	2
615	WHITE	2008-05-07	2	13	6	5.1	2	1	1	4	1	2	0	0	2	2	1	2	55	2	6	0	2008-08-08	0.01	2	2	0			1			2015-05-12	3	0	2015-05-12	2	2
616	WHITE	2008-05-06	2	12	3	8	2	1	1	6	1	2	0	0	1	2	1	2	70	2	8	0	2008-08-14	0	3	2	0			1			2008-08-18	unknown	0	2008-08-14	3	2
617	WHITE	2008-05-06	2	10	5	8.61	2	1	2	2	1	4	0	0	2	2	1	2	119	2	8	0	2008-02-12	0.02	2	2	0			1			2009-05-13	3	0.03	2009-05-13	2	2
618	WHITE	2008-05-02	3	12	5	4.9	2	1	2	6	1	2	0	0	1	2	1	2	52	2	3	0	2008-08-13	0	2	2	0			1			2013-02-28	3	0	2013-02-20	2	2
619	WHITE	2008-04-22	2	10	4	3.8	2	1	1	6	1	4	0	0	1	2	1	2	60	3	2	0	2008-07-11	0	3	2	3			1			2008-07-21	unknown	999	2025-01-01	3	2
620	WHITE	2008-04-21	2	14	2	4.7	2	1	1	1	1	4	0	0	2	3	3	2	39	2	3	0	2008-08-07	0	2	2	0			1			2011-06-01	3	0	2011-06-01	2	2
621	WHITE	2008-04-18	1	14	3	6.71	2	1	1	5	1	2	0	0	1	2	1	1	49	2	5	0	2008-07-21	0	2	2	3			1			2010-04-06	unknown	0	2008-07-21	2	2
622	WHITE	2008-04-10	3	12	1	8.2	2	1	2	6	1	4	0	0	1	2	1	2	46	2	2	0	2008-07-01	0	2	2	1	2009-10-08	0.2	1			2010-02-03	4	0.2	2009-10-08	1	2
623	WHITE	2008-04-08	2	12	3	6.4	2	1	1	2	1	2	0	0	2	2	2	2	39	2	2	0	2008-07-28	0	3	2	3			1			2008-07-31	unknown	0	2008-07-20	3	2
624	WHITE	2008-04-01	2	12	4	4.73	2	1	1	5	1	2	0	0	1	2	1	2	45	2	14	0	2008-07-08	0	2	2	0			1			2009-05-27	3	0.01	2009-05-27	3	2
625	UNKNOWN	2008-03-28	3	12	2	18	2	1	2	3	1	5	0	0	2	2	2	2	90	2	2	0	2025-01-01	unknown	3	2	3			1			2008-04-07	unknown	999	2025-01-01	3	2
626	WHITE	2008-03-26	2	12	2	4.6	2	1	1	6	1	1	0	0	2	3	1	2	48	2	5	0	2015-04-20	0.02	2	2	0			1			2015-04-27	3	0.02	2015-04-20	2	2
627	WHITE	2008-03-28	2	4	3	5.63	2	1	2	2	1	2	0	0	2	2	3	2	60	2	2	0	2025-01-01	unknown	3	2	3			1			2008-04-07	3	5.63	2007-08-01	3	2
628	WHITE	2008-03-25	2	15	4	6.94	2	1	1	4	1	6	0	0	2	2	1	2	62	2	9	0	2008-06-26	0.03	2	2	0			1			2015-05-20	3	0.09	2015-04-01	1	2
629	WHITE	2008-03-25	2	12	6	5.92	2	1	2	1	1	1	0	0	3	2	1	2	46	2	10	0	2008-10-06	0.1	2	2	0			1			2012-04-10	3	0	2012-04-04	3	2
630	WHITE	2008-03-24	2	12	2	4.2	2	2	2	4	1	2	0	0	2	2	1	2	unknown	2	2	0	2008-07-09	0	2	2	0			1			2008-10-03	3	0	2008-10-03	3	2
631	WHITE	2008-03-19	1	16	3	7.9	2	1	1	4	1	2	0	0	2	2	1	2	55	2	9	0	2008-09-22	0	2	2	0			1			2014-06-16	3	0	2011-03-09	2	2
632	WHITE	2008-03-20	3	10	10	5	2	1	2	7	2	4	0	0	1	2	1	2	45	1	9	1	2008-08-11	0	1	2	0			1			2011-12-16	3	0	2011-07-13	2	2
633	WHITE	2008-03-12	3	15	12	6.2	2	1	2	7	1	4	0	0	2	2	1	2	34	1	5	0	2008-06-23	0.04	2	2	0			1			2008-06-30	3	0.04	2008-06-23	2	2
634	WHITE	2008-03-11	2	unknown	unknown	10.3	2	2	2	3	1	4	0	0	2	2	1	2	43	2	2	0	2008-06-13	0	2	2	0			1			2009-11-09	3	0	2009-11-06	2	2
635	WHITE	2008-03-05	2	unknown	unknown	4.37	2	1	1	6	1	2	0	0	2	2	1	1	35	2	4	0	2008-06-13	0	2	2	0			1			2015-06-22	1	0.08	2015-06-22	1	2
636	WHITE	2008-03-04	3	6	2	3.7	2	1	2	7	1	4	0	0	1	2	1	2	45	1	10	0	2008-06-13	0	1	2	1	2010-08-02	0.23	1			2015-02-01	3	11	2015-02-01	1	2
637	WHITE	2008-03-04	2	6	1	6.8	2	1	1	1	1	2	0	0	2	2	1	2	41	2	5	0	2008-06-11	0	2	2	0			1			2009-04-09	3	0	2009-04-01	2	2
638	UNKNOWN	2008-02-22	2	9	6	4.09	2	1	2	4	1	2	0	0	2	2	1	2	41	2	2	0	2009-11-17	0	2	2	0			1			2011-12-27	3	0.02	2011-12-01	2	2
639	WHITE	2008-02-22	3	12	6	3.7	2	1	2	6	1	5	0	0	1	2	1	2	39	2	2	0	2008-06-03	0	2	2	0			1			2009-10-04	3	0	2009-09-22	2	2
640	WHITE	2008-02-19	3	12	5	4.46	2	1	2	3	1	4	0	0	2	2	1	2	45	2	16	0	2008-05-13	0	2	2	0			1			2008-08-18	3	0	2008-05-13	2	2
641	WHITE	2008-02-13	2	unknown	unknown	5.1	2	1	1	1	1	2	0	0	2	2	2	2	65	2	4	0	2008-06-02	0.03	2	2	0			1			2010-12-30	3	0	2010-12-30	2	2
642	WHITE	2008-02-12	2	12	4	5.88	2	1	1	2	1	4	0	0	2	2	1	2	40	2	7	0	2008-05-06	0	2	2	0			1			2008-05-13	3	0	2008-05-06	2	2
643	WHITE	2008-02-08	2	7	5	3.5	2	1	2	6	1	2	0	0	1	2	1	2	49	2	7	0	2008-05-22	0	2	2	0			1			2008-09-10	3	0.05	2008-09-10	2	2
644	WHITE	2008-02-06	2	12	1	4.2	2	1	1	4	3	1	0	0	2	2	1	2	74	2	unknown	unknown	2008-05-30	0	2	2	3			1			2008-06-05	3	0	2008-05-30	2	2
645	WHITE	2008-02-05	2	10	6	8.8	2	2	2	4	1	2	0	0	2	2	1	1	70	2	9	0	2008-03-26	0	2	2	0			1			2012-06-18	3	0.18	2012-06-18	2	2
646	WHITE	2008-02-04	2	16	6	4.5	2	1	1	4	1	2	0	0	2	2	1	2	54	2	8	0	2008-05-05	0.02	2	2	0			1			2015-03-26	3	0	2015-02-04	2	2
647	WHITE	2008-02-01	2	12	2	7.22	2	1	1	4	1	1	0	0	2	2	2	2	95	2	1	0	2008-06-10	0	2	2	0			1			2015-03-12	3	0	2015-03-12	2	2
648	WHITE	2008-02-01	3	12	1	3.3	2	1	2	2	1	5	0	0	2	2	1	2	55	2	11	0	2008-04-22	0	2	2	0			1			2011-05-03	3	0	2011-04-20	2	2
650	BLACK OR AFRICAN AMERICAN	2008-01-30	2	8	8	6.9	1	1	2	4	1	2	0	0	2	2	1	2	55	2	9	0	2008-05-30	0	2	2	0			1			2008-07-21	3	0	2008-05-30	2	2
651	UNKNOWN	2008-01-30	2	12	3	5.23	2	1	2	4	1	1	1	4	2	2	2	2	85	2	5	0	2008-05-06	0	2	2	0			1			2008-05-12	3	0	2008-05-06	2	2
652	UNKNOWN	2008-01-22	2	7	1	6.09	2	1	1	7	1	4	0	0	1	2	3	1	48	1	3	0	2008-07-23	0	1	2	0			1			2008-10-28	3	0	2008-10-28	2	2
653	BLACK OR AFRICAN AMERICAN	2008-01-16	2	12	3	4.54	2	1	1	4	1	2	0	0	2	2	1	2	57	2	4	0	2025-01-01	unknown	2	2	3			1			2008-05-06	3	999	2025-01-01	2	2
654	BLACK OR AFRICAN AMERICAN	2008-01-15	3	7	4	6.48	2	1	2	6	1	2	0	0	1	2	1	2	54.7	2	20	0	2008-05-02	0.02	2	2	0			1			2008-10-28	3	0.02	2008-10-20	2	2
655	WHITE	2008-01-14	2	7	1	4.1	3	1	1	4	1	1	1	4	2	2	2	2	68	2	2	0	2008-04-15	0	2	2	0			1			2015-04-21	3	0	2015-04-08	2	2
656	WHITE	2008-01-11	3	13	13	13.7	2	3	2	6	1	3	0	0	1	2	1	2	55	2	5	0	2008-04-16	0.01	1	2	1	2010-05-24	0.23	1			2014-11-19	1	2.16	2014-11-10	1	2
657	WHITE	2008-01-09	3	18	3	5.3	2	1	2	4	1	2	0	0	2	2	1	2	50	2	2	0	2008-03-27	0.03	2	2	1	2015-03-06	0.34	1			2015-03-05	4	0.34	2015-03-06	1	2
658	UNKNOWN	2008-01-04	2	11	6	5.9	2	1	2	4	1	2	0	0	2	2	1	2	46	2	11	0	2025-01-01	unknown	3	2	3			3			2017-06-30	3	999	2025-01-01	3	2
659	WHITE	2008-01-04	2	16	3	7.99	2	1	1	4	1	2	0	0	2	1	3	2	92	2	11	0	2008-04-09	0.02	2	2	0			2	2015-03-30	complications of Lewy Body Dementia	2014-08-05	3	0	2014-08-05	2	2
660	WHITE	2008-01-02	2	15	8	2.94	2	1	2	4	1	2	0	0	2	2	1	2	58	2	2	0	2008-04-15	0	3	2	3			3			2017-06-30	3	0	2008-04-15	3	2
661	WHITE	2008-01-02	3	6	3	10.24	2	2	2	6	1	4	0	0	1	2	1	2	39.2	2	15	0	2008-04-09	0	2	2	0			1			2016-05-02	4	0.01	2016-04-15	1	2
662	WHITE	2007-12-18	1	17	5	4.7	2	2	2	2	1	2	0	0	2	2	1	2	70	2	4	0	2008-03-26	0	2	2	0			1			2015-03-27	3	0	2015-03-27	2	2
663	WHITE	2007-12-18	2	12	8	9.4	2	1	2	4	1	2	0	0	2	2	1	2	52	2	5	0	2008-03-05	0	2	2	0			1			2012-04-23	3	0	2008-03-05	2	2
664	WHITE	2007-12-18	2	11	4	6.39	2	1	2	4	1	2	0	0	2	2	1	2	56	2	5	0	2008-03-18	0	2	2	0			1			2014-03-20	3	0.008	2013-01-15	2	2
665	WHITE	2007-12-12	2	unknown	4	2.8	2	2	2	4	1	2	0	0	2	2	3	2	43.4	2	3	0	2008-03-19	0	2	2	0			1			2008-03-26	3	0	2008-03-19	2	2
666	WHITE	2007-12-12	2	12	6	4.4	2	1	2	4	1	1	0	0	1	2	3	2	39	2	8	0	2025-01-01	unknown	3	2	3			1			2007-12-27	3	999	2025-01-01	3	2
667	WHITE	2007-12-11	2	12	2	2.7	2	2	2	4	1	2	0	0	2	2	3	2	43	2	9	0	2008-03-07	0	2	2	0			3			2008-03-07	3	0	2008-03-07	2	2
668	WHITE	2007-12-11	2	32	7	10.2	2	2	2	4	1	2	0	0	2	2	1	2	65	2	5	0	2008-03-12	0	2	2	1	2014-05-24	0.47	1			2015-11-05	4	1.28	2015-09-24	1	2
669	WHITE	2007-12-10	2	10	3	2.59	2	2	2	4	1	2	0	0	2	2	1	2	67	2	9	0	2008-04-16	0	2	2	0			1			2010-10-16	1	0.1	2010-10-16	2	2
670	WHITE	2007-12-05	2	10	5	5.41	2	1	2	2	1	2	0	0	2	2	1	2	75.5	2	9	0	2008-03-13	0	2	2	0			1			2008-12-29	3	0	2008-12-29	2	2
671	WHITE	2007-12-04	3	12	5	13.1	2	3	2	4	1	4	1	5	2	2	1	1	47	2	9	0	2008-01-14	0.04	1	2	1	2009-03-06	0.25	1			2015-05-28	4	3.02	2015-05-28	1	2
672	WHITE	2007-11-27	2	15	4	4.15	2	1	1	4	1	1	0	0	2	2	1	2	49	2	5	0	2008-03-10	0	2	2	0			1			2008-06-27	3	0	2008-03-10	2	2
673	WHITE	2007-11-20	3	13	1	6	2	1	2	4	1	2	0	0	2	2	2	2	74	2	5	0	2008-03-08	0	2	2	0			1			2010-08-12	3	0	2010-06-17	2	2
674	WHITE	2007-11-20	2	18	3	5.84	2	1	1	7	1	3	0	0	2	3	1	1	46	1	3	0	2008-02-01	0.01	1	2	0			1			2015-01-20	3	0	2015-01-15	2	2
675	WHITE	2007-11-19	2	6	2	10.76	2	2	2	4	1	2	0	0	2	2	3	2	39	2	2	0	2008-02-21	0	2	2	0			1			2008-05-28	3	0	2008-05-28	2	2
676	WHITE	2007-11-23	3	14	6	3.71	2	1	2	6	1	2	0	0	1	2	1	2	66.3	2	18	0	2008-02-12	0	2	2	0			1			2009-08-04	3	0	2008-12-11	2	2
677	WHITE	2007-11-12	2	unknown	unknown	4.17	2	1	1	4	1	4	1	5	2	2	1	2	39	2	10	0	2008-02-04	0	2	2	0			1			2011-11-28	3	0.04	2011-11-28	2	2
678	WHITE	2007-11-07	3	11	4	6.83	3	1	2	4	1	4	0	0	1	3	1	2	53	2	4	0	2025-01-01	unknown	2	2	0			1			2013-10-25	3	999	2025-01-01	2	2
679	WHITE	2007-10-24	3	15	3	4.003	2	1	2	4	1	4	0	0	2	2	1	2	62	2	3	0	2008-01-25	0	3	2	1	2009-05-14	0.8	1			2009-06-04	4	0.8	2009-05-14	3	2
680	WHITE	2007-10-23	3	11	5	4.42	2	1	2	6	1	4	0	0	1	2	1	2	75	2	4	0	2008-03-08	0.02	2	2	0			1			2015-05-07	1	0	2015-05-07	2	2
681	UNKNOWN	2007-10-22	2	12	5	2.3	2	1	1	4	1	1	0	0	2	2	1	2	44.5	2	4	0	2008-02-04	0	2	2	0			1			2009-09-30	3	0	2009-09-28	2	2
682	WHITE	2007-10-19	3	unknown	unknown	6.46	2	1	2	4	1	4	0	0	2	3	1	2	83	2	3	0	2008-04-21	0.04	2	2	0			1			2010-06-18	3	0.04	2008-04-21	2	2
683	WHITE	2007-10-17	3	9	5	4.75	2	2	2	6	1	4	0	0	1	3	1	1	45	2	4	0	2008-01-25	0.02	2	2	0			1			2010-08-18	4	0.08	2010-02-15	1	2
684	WHITE	2007-10-16	2	13	5	5.45	2	1	1	6	1	2	0	0	1	2	1	1	52	2	4	0	2008-01-11	0	2	2	0			1			2014-10-17	3	0	2014-09-23	2	2
685	WHITE	2007-10-12	2	14	3	7.3	1	1	1	4	1	2	0	0	2	2	3	2	88	2	4	0	2008-01-19	0	2	2	0			3			2008-01-19	3	0	2008-01-19	2	2
686	WHITE	2007-10-10	3	13	11	4.7	2	1	2	7	1	4	0	0	1	3	1	1	81	1	15	0	2007-12-13	0	2	2	0			1			2008-05-30	3	0	2008-05-30	2	2
687	WHITE	2007-10-09	2	12	4	3.4	2	1	1	4	1	1	0	0	2	2	1	2	30	2	11	0	2008-01-11	0	2	2	0			1			2015-02-10	3	0	2015-02-09	2	2
688	BLACK OR AFRICAN AMERICAN	2007-10-08	3	22	4	6.78	2	2	2	6	1	4	0	0	1	2	1	2	59	2	2	0	2008-01-07	0.03	2	2	0			1			2014-09-24	3	0	2014-09-19	1	2
689	WHITE	2007-09-28	2	12	8	5.92	2	1	2	6	1	2	0	0	1	2	1	2	43	2	6	0	2008-01-25	0	2	1	0			1			2011-04-18	3	0	2011-04-18	2	2
690	WHITE	2007-09-26	2	10	3	6.7	2	1	1	4	1	1	0	0	2	2	1	2	78	2	5	0	2008-01-02	0	2	2	0			1			2012-11-02	3	0	2012-10-30	2	2
691	UNKNOWN	2007-09-25	3	9	2	5.4	2	1	2	1	1	2	0	0	2	2	1	2	42	2	2	0	2008-01-07	0	2	2	0			1			2013-02-23	3	0	2013-02-23	2	2
692	WHITE	2007-09-18	3	13	6	3.4	2	1	2	3	3	4	0	0	2	2	1	2	49.7	2	unknown	unknown	2007-12-17	0	2	2	0			1			2008-04-15	3	0	2008-04-08	2	2
693	WHITE	2007-09-12	2	10	3	1.58	2	1	1	4	1	5	0	0	2	3	1	2	58	2	7	0	2007-12-19	0	2	2	0			1			2008-01-25	3	0	2007-12-19	2	2
694	WHITE	2007-09-12	3	16	unknown	2.69	2	1	2	2	1	4	0	0	2	2	1	2	50.2	2	4	0	2008-01-01	0	3	2	3			3			2008-01-01	3	0	2008-01-01	3	2
695	WHITE	2007-09-04	3	14	2	10.6	2	2	2	3	1	2	0	0	2	2	1	2	83.3	2	6	0	2007-12-03	0	2	2	1	2015-03-06	0.21	1			2015-03-06	4	0.21	2015-03-06	2	2
696	WHITE	2007-08-31	2	12	3	5.27	2	1	1	2	1	2	0	0	2	2	1	2	65	2	5	0	2007-12-03	0	3	2	3			3			2007-12-03	3	0	2007-12-03	3	2
697	UNKNOWN	2007-08-29	2	15	2	5.1	2	1	1	4	1	2	0	0	2	2	1	2	66	2	4	0	2007-11-30	0	2	2	0			1			2008-08-05	3	0	2008-08-05	2	2
698	WHITE	2007-08-28	3	12	6	6.29	2	2	2	4	1	2	0	0	2	2	1	2	42	2	8	0	2007-11-29	0	2	2	0			1			2007-12-10	3	0	2007-11-29	2	2
699	WHITE	2007-08-22	3	12	4	4.24	2	1	2	7	1	2	0	0	1	1	1	2	34	1	10	0	2007-11-29	0	1	2	0			1			2008-05-09	3	0	2008-05-09	2	2
700	WHITE	2007-08-21	3	13	10	5.96	2	1	2	4	1	4	0	0	2	2	3	2	46	2	16	0	2007-11-23	0	2	2	1	2008-03-01	0.25	1			2009-01-14	4	0.71	2009-01-02	1	2
701	WHITE	2007-08-03	2	12	5	4.75	2	1	1	4	1	2	0	0	2	2	2	2	54	2	8	0	2007-11-02	0.03	2	2	0			1			2014-09-11	3	0	2014-09-11	2	2
702	WHITE	2007-08-01	2	7	unknown	6.5	2	1	1	4	1	1	0	0	2	2	1	2	unknown	2	10	0	2007-11-02	0	2	2	0			1			2014-08-29	3	0	2014-08-01	2	2
703	WHITE	2007-07-31	2	7	1	8.4	2	1	1	2	1	4	0	0	2	2	1	2	57	2	5	0	2007-11-07	0.02	2	2	0			1			2014-08-19	3	0	2014-08-18	2	2
704	UNKNOWN	2007-07-31	2	12	5	4.3	2	1	1	6	1	2	0	0	1	2	1	1	56.3	2	4	0	2007-10-29	0	2	2	0			1			2014-04-01	3	0	2014-04-01	2	2
705	WHITE	2007-07-30	3	12	2	8.96	2	1	2	2	1	4	0	0	2	2	1	2	68	2	7	0	2007-10-16	0	2	2	0			1			2009-01-29	3	0	2008-12-26	2	2
706	BLACK OR AFRICAN AMERICAN	2007-07-27	2	7	4	4.21	2	1	2	7	1	5	0	0	1	2	1	1	55	1	1	0	2007-09-24	0.02	1	2	0			1			2015-05-22	3	0	2015-05-22	2	2
707	WHITE	2007-07-25	2	11	4	5.6	2	1	1	3	1	2	0	0	2	2	1	2	55	2	5	0	2007-10-23	0	3	2	3			3			2007-10-23	3	0	2007-10-23	3	2
708	WHITE	2007-07-18	2	14	2	6.62	2	1	1	4	1	2	0	0	2	2	1	2	47	2	2	0	2008-01-25	0	2	2	0			1			2015-04-27	3	0	2015-04-27	2	2
709	WHITE	2007-07-18	3	9	5	8.9	2	1	2	4	1	4	0	0	2	2	1	2	52	2	1	0	2007-10-15	0.06	2	2	0			1			2014-07-31	3	0.01	2014-07-15	2	2
710	UNKNOWN	2007-07-17	2	11	4	2.76	2	1	1	4	3	2	0	0	2	2	1	2	45	2	unknown	unknown	2007-10-12	0	2	2	0			1			2008-02-01	3	0	2008-02-01	2	2
711	WHITE	2007-07-13	3	12	4	14.2	2	2	2	4	1	4	0	0	2	2	2	2	68	2	20	0	2007-10-25	0	2	2	0			1			2008-03-12	3	0	2008-02-26	2	2
712	WHITE	2007-07-06	2	12	4	8.96	2	1	1	6	1	2	0	0	1	2	1	1	35	2	5	0	2007-10-09	0	2	2	0			1			2007-10-18	3	0	2007-10-09	2	2
713	WHITE	2007-07-03	2	14	4	8.2	2	1	1	4	1	2	0	0	2	2	1	2	55	2	4	0	2007-10-09	0	2	2	0			1			2008-03-17	3	0	2008-03-17	2	2
714	WHITE	2007-06-29	2	unknown	2	4.94	2	1	1	4	3	2	0	0	2	3	1	2	61	2	0	0	2007-10-10	0	2	2	0			1			2013-04-01	1	0	2013-04-01	2	2
715	WHITE	2007-06-27	2	12	2	5.07	2	1	1	2	1	2	0	0	2	2	1	2	101	2	1	0	2007-10-02	0	2	2	0			2	2011-12-20	Stroke	2011-03-10	3	0	2011-03-10	2	2
716	WHITE	2007-06-26	2	8	5	5.39	2	1	2	4	1	1	0	0	2	2	1	2	36	2	3	0	2007-09-27	0	2	2	0			1			2010-02-16	3	0.01	2009-11-30	2	2
717	WHITE	2007-06-25	2	9	3	5.48	2	1	1	4	1	2	0	0	2	3	1	2	36	2	3	0	2007-09-29	0	2	2	0			1			2009-07-02	3	0	2009-07-02	2	2
718	WHITE	2007-06-19	2	unknown	1	3.92	2	1	1	4	1	1	0	0	1	2	2	2	84	2	4	0	2007-09-21	0	2	2	0			1			2015-05-12	3	0	2015-05-05	2	2
719	UNKNOWN	2007-06-19	2	12	3	3.56	2	1	1	4	1	1	0	0	2	2	2	2	39	2	2	0	2007-09-18	0	2	2	0			1			2008-05-01	3	0	2008-04-10	2	2
720	WHITE	2007-06-12	2	13	unknown	3.08	2	1	1	4	1	2	0	0	2	2	1	2	36	2	2	0	2007-09-11	0	2	2	0			1			2009-06-15	3	0	2009-06-15	2	2
721	WHITE	2007-06-12	2	15	1	4.15	2	1	1	4	1	1	0	0	2	2	2	2	66	2	2	0	2008-01-11	0	2	2	0			1			2009-07-29	3	0	2008-01-11	2	2
722	BLACK OR AFRICAN AMERICAN	2007-06-08	3	20	unknown	4.5	2	1	2	2	1	2	0	0	2	2	1	2	50	2	6	0	2007-09-13	0.04	2	2	1	2010-08-18	0.21	1			2015-04-14	3	0	2015-03-02	1	2
724	WHITE	2007-06-05	2	15	4	8.4	2	1	1	4	1	2	0	0	2	2	1	2	48	2	6	0	2007-09-11	0.05	2	2	0			1			2010-07-27	3	0	2009-07-13	2	2
725	BLACK OR AFRICAN AMERICAN	2007-06-05	2	7	4	10	2	2	2	2	1	2	0	0	2	2	1	2	56	2	7	0	2007-09-07	0	2	2	0			1			2014-06-30	3	0	2014-05-22	2	2
726	WHITE	2007-06-05	2	10	1	5.5	2	1	1	4	1	1	0	0	2	2	1	2	42	2	6	0	2012-09-12	0	2	2	0			1			2012-12-17	3	0.02	2012-12-12	2	2
727	WHITE	2007-05-30	2	9	3	5.3	2	1	1	4	1	2	0	0	2	2	1	2	77	2	7	0	2007-08-24	0	2	2	0			1			2015-03-19	3	0.05	2015-03-10	2	2
728	WHITE	2007-05-16	2	8	unknown	4.33	2	1	1	6	1	2	0	0	1	2	1	2	45	2	11	0	2007-09-07	0	2	2	0			1			2015-02-03	3	0	2015-02-03	2	2
729	WHITE	2007-05-16	3	10	6	1.7	2	1	2	6	1	4	0	0	1	2	2	2	58	2	2	0	2007-08-17	0	2	2	0			1			2007-11-27	3	0	2007-08-17	2	2
730	WHITE	2007-05-16	2	16	3	6.09	2	1	1	6	1	2	0	0	1	2	1	2	40.5	2	4	0	2007-08-02	0.01	2	2	0			1			2014-06-25	3	0.015	2014-06-05	2	2
731	WHITE	2007-05-15	2	11	4	4.6	2	1	1	4	1	1	0	0	2	2	2	2	60	2	2	0	2015-05-21	0	2	2	0			1			2015-05-21	3	0	2015-05-21	2	2
732	WHITE	2007-05-15	3	10	6	4.5	2	1	2	4	1	4	0	0	2	2	1	2	59	2	2	0	2007-08-17	0	2	2	0			1			2008-05-08	3	0	2008-05-04	2	2
733	WHITE	2007-05-08	2	17	3	6.6	2	2	2	4	1	1	0	0	2	2	1	2	76	2	5	0	2007-07-16	0	2	2	0			1			2008-05-14	3	0.1	2008-03-05	2	2
734	UNKNOWN	2007-05-08	2	12	4	5.22	2	1	1	6	1	2	0	0	1	2	2	2	54	2	1	0	2007-08-09	0	2	2	0			1			2008-06-04	3	0	2008-05-16	2	2
735	WHITE	2007-05-02	2	16	unknown	4.5	2	1	1	4	1	2	0	0	2	2	1	2	84	2	5	0	2007-08-20	0	2	2	0			1			2009-08-11	3	0	2009-03-01	2	2
736	WHITE	2007-04-24	3	17	2	5.3	2	1	2	4	1	4	0	0	2	2	1	2	65	2	3	0	2007-07-02	0.01	2	2	0			1			2008-07-08	3	0.02	2008-07-07	2	2
737	BLACK OR AFRICAN AMERICAN	2007-04-23	2	6	4	11.2	2	2	2	4	1	2	0	0	2	2	1	2	57	2	8	0	2007-07-20	0.04	2	2	0			1			2014-10-16	3	0	2014-10-15	2	2
738	UNKNOWN	2007-04-20	3	10	5	5.07	1	1	2	6	1	2	0	0	2	2	1	2	40	2	5	0	2007-07-10	0	3	2	3			3			2009-03-01	3	0	2009-03-01	3	2
739	WHITE	2007-04-20	3	12	5	8.58	2	1	2	6	1	5	1	5	1	2	1	1	54	2	4	0	2007-07-12	0.05	2	2	1	2014-08-29	18.124	1			2015-04-30	1	16.637	2015-04-30	1	2
740	WHITE	2007-04-17	2	14	4	5.57	2	1	1	4	1	2	0	0	2	2	1	2	54	2	8	0	2007-07-20	0	2	2	0			1			2015-04-24	3	0	2015-04-20	2	2
741	WHITE	2007-04-04	1	12	1	2.6	2	1	1	4	1	2	0	0	2	2	1	2	35	2	6	0	2007-07-12	0	2	2	0			1			2010-04-27	3	0	2010-04-15	2	2
742	WHITE	2007-03-19	2	10	2	4.71	2	1	1	4	1	2	0	0	2	2	1	2	37	2	4	0	2007-06-04	0.02	2	2	0			1			2015-03-13	3	0	2015-03-11	2	2
743	WHITE	2007-03-16	2	12	6	4.8	2	1	2	6	1	2	0	0	1	2	1	2	51	2	3	0	2007-06-21	0	2	2	0			1			2015-04-16	3	0.12	2015-04-02	2	2
744	WHITE	2007-03-14	2	13	2	12.2	2	2	2	3	1	4	0	0	1	2	1	2	56	2	2	0	2007-06-21	0	2	2	0			1			2013-04-02	3	0	2008-09-29	2	2
745	UNKNOWN	2007-03-14	2	10	3	9.51	2	1	1	4	1	2	0	0	2	2	1	2	62	2	6	0	2007-06-15	0	2	2	0			1			2015-04-08	3	0	2015-04-03	2	2
746	WHITE	2007-03-13	2	12	3	9.9	2	1	1	4	1	2	0	0	2	2	1	2	48	2	3	0	2007-06-08	0.02	2	2	0			1			2009-03-31	3	0.03	2009-03-18	2	2
747	WHITE	2007-03-09	3	5	2	6.34	2	1	2	6	1	4	1	4	1	2	1	2	45	2	9	0	2007-07-03	0.03	2	2	0			1			2011-06-14	3	0.06	2011-06-14	2	2
748	WHITE	2007-03-06	2	10	4	6.37	2	2	2	4	1	1	0	0	2	2	1	2	60	2	8	0	2007-06-18	0.01	2	2	0			1			2012-08-31	3	0.04	2012-08-31	2	2
749	WHITE	2007-03-06	2	unknown	1	3.22	2	1	1	4	1	1	0	0	2	2	2	2	76	2	76	0	2007-06-04	0	2	2	0			1			2015-04-17	3	0	2015-04-10	2	2
750	WHITE	2007-03-02	2	11	11	5.11	2	1	2	6	1	4	0	0	1	2	1	1	40	2	7	0	2007-09-13	0	1	2	1	2011-03-05	0.22	1			2012-03-20	3	0	2012-03-10	1	2
751	WHITE	2007-02-20	2	12	9	5.11	2	1	2	6	1	2	0	0	1	1	1	2	61	2	5	0	2007-06-07	0.03	2	2	0			1			2015-05-06	3	0	2013-03-11	2	2
752	WHITE	2007-02-16	3	12	2	8.51	2	1	2	6	1	4	0	0	1	2	1	2	51.5	2	5	0	2007-05-29	0	2	2	0			1			2007-10-03	3	0.03	2007-10-03	2	2
753	WHITE	2007-02-16	2	12	unknown	7.2	2	2	2	6	1	4	0	0	1	2	1	2	50	2	9	0	2007-05-29	0	2	2	0			1			2013-02-22	3	0	2013-02-20	2	2
754	WHITE	2007-02-12	2	12	6	4.77	2	1	2	4	1	4	1	5	2	2	1	2	72	2	4	0	2007-05-24	0.07	2	2	0			1			2007-08-30	3	0	2007-08-27	2	2
755	UNKNOWN	2007-02-09	2	13	4	6	2	1	1	4	1	4	0	0	2	2	1	2	34	2	10	0	2007-05-17	0	2	2	0			1			2014-09-30	3	0	2014-05-08	2	2
756	WHITE	2007-02-06	2	10	unknown	5.72	2	1	1	6	1	2	0	0	1	2	1	2	53	2	3	0	2007-05-10	0	2	2	0			1			2014-08-19	3	0	2014-08-12	2	2
757	WHITE	2007-02-02	2	unknown	unknown	12	2	2	2	7	1	4	0	0	1	2	1	2	49	1	2	0	2007-07-30	0	2	2	1	2010-06-01	0.23	1			2014-12-17	4	0.41	2011-05-05	2	2
758	WHITE	2007-02-08	3	12	unknown	3.2	2	1	2	2	1	2	0	0	2	2	2	2	46	2	8	0	2007-05-10	0	2	2	0			1			2007-08-21	3	0	2007-08-16	2	2
759	WHITE	2007-01-31	2	10	2	5.6	2	1	1	6	1	2	0	0	1	1	1	2	58.6	2	3	0	2007-05-07	0.01	2	2	0			1			2015-02-25	3	0	2015-02-11	2	2
760	WHITE	2007-01-29	2	12	7	4.29	2	1	2	2	1	2	0	0	2	2	1	2	54	2	5	0	2007-05-03	0	2	2	0			1			2010-02-19	3	0	2010-02-16	2	2
761	WHITE	2007-01-22	2	16	unknown	8.11	2	1	1	4	1	4	0	0	2	2	1	2	47	2	6	0	2007-08-31	0.02	2	2	0			1			2015-01-22	3	0.02	2014-11-14	2	2
762	BLACK OR AFRICAN AMERICAN	2007-01-17	2	10	8	6.23	2	1	2	6	3	2	0	0	1	2	1	2	55	2	unknown	unknown	2007-04-27	0.02	2	2	0			1			2015-02-09	3	0	2015-01-29	2	2
763	WHITE	2007-01-09	2	12	unknown	6.6	2	1	1	6	1	2	0	0	1	2	1	2	75	2	17	0	2007-04-20	0	2	2	1	2007-09-01	0.5	1			2012-06-04	4	1.6	2012-05-31	1	2
764	WHITE	2007-01-05	2	14	2	5.9	2	1	1	6	1	4	0	0	1	2	1	2	59.7	2	5	0	2007-04-05	0	3	2	3			3			2007-04-05	3	0	2007-04-05	3	2
765	WHITE	2007-01-03	2	12	4	5	2	1	1	6	1	1	1	4	1	2	1	2	97	2	7	0	2007-04-19	0.01	2	2	0			1			2014-05-13	3	0	2014-05-09	2	2
766	WHITE	2007-01-02	2	10	unknown	11.98	2	2	2	6	1	4	0	0	1	2	1	2	47	2	4	0	2004-04-17	0.02	2	2	0			1			2015-05-29	3	0	2015-05-15	1	2
767	WHITE	2006-12-22	2	8	2	5.4	2	1	1	6	1	2	0	0	2	2	1	2	77	2	8	0	2007-06-04	0.03	2	2	0			1			2011-06-16	3	0	2010-12-18	2	2
768	WHITE	2006-12-13	2	10	4	9	2	1	1	4	1	2	0	0	2	2	1	2	55	2	7	0	2007-03-21	0	2	2	0			1			2013-02-01	3	0.1	2013-02-01	2	2
769	WHITE	2006-12-06	2	6	3	6.9	1	2	2	6	1	2	0	0	1	2	1	1	25	2	2	0	2007-05-10	0.05	2	2	0			1			2012-12-19	3	0.16	2012-12-12	2	2
770	WHITE	2006-12-05	2	7	2	4.7	2	1	1	4	1	1	0	0	2	2	1	2	30	2	6	0	2007-03-07	0	2	2	0			1			2014-09-25	3	0.01	2014-09-19	2	2
771	WHITE	2006-11-28	2	13	unknown	7.98	2	1	1	4	1	4	0	0	2	2	1	2	72	2	5	0	2007-03-07	0.03	2	2	0			2	2014-07-03	Cardiac arrest	2014-05-20	3	0	2014-05-20	2	2
772	UNKNOWN	2006-11-21	1	10	4	16.32	2	2	2	4	3	2	0	0	2	2	1	2	76	2	unknown	unknown	2007-02-22	0	2	2	0			1			2008-08-22	3	0	2008-08-22	2	2
773	WHITE	2006-11-14	1	12	3	5.7	2	1	1	4	3	2	0	0	2	2	1	2	40.1	2	unknown	unknown	2007-02-22	0	2	2	0			1			2010-06-30	3	0	2010-06-30	2	2
774	WHITE	2006-11-13	2	11	4	4.18	2	1	1	6	1	4	0	0	1	2	1	2	31.62	2	unknown	0	2007-02-20	0.02	2	2	0			1			2015-05-04	3	0.04	2015-04-27	2	2
775	WHITE	2006-11-07	2	14	4	3.06	2	1	1	4	1	1	0	0	2	2	1	2	43	2	unknown	0	2007-02-07	0	2	2	0			1			2009-09-09	3	0	2009-09-09	2	2
776	WHITE	2006-11-07	3	12	11	4.3	2	1	2	6	3	1	0	0	1	2	1	2	95	2	4	0	2007-03-31	0.1	1	2	1	2011-02-09	0.2	1			2015-05-04	1	0.31	2015-05-04	1	2
777	WHITE	2006-11-03	2	9	4	5.8	2	1	1	4	1	2	0	0	2	2	1	2	41	2	6	0	2007-02-12	0	2	2	0			1			2010-11-23	3	0	2010-10-01	2	2
778	WHITE	2006-10-25	2	12	4	4.22	2	1	1	4	3	1	0	0	2	2	1	2	45.3	2	unknown	unknown	2007-01-24	0	2	2	0			1			2009-05-15	3	0	2009-03-01	2	2
779	WHITE	2006-10-23	2	18	2	7.8	2	1	1	1	1	1	0	0	2	2	1	2	56.9	2	unknown	0	2007-02-01	0.02	2	2	0			1			2014-11-11	3	0.036	2014-10-08	2	2
780	WHITE	2006-10-18	2	10	4	5.6	2	1	1	6	1	4	0	0	1	2	1	2	74	2	2	0	2007-01-04	0	2	2	0			1			2011-06-10	3	0.01	2011-06-10	2	2
781	WHITE	2006-10-17	2	9	2	1.6	2	1	1	3	1	1	0	0	2	2	1	2	34	2	2	0	2007-01-18	0	3	2	3			3			2007-01-18	3	0	2007-01-18	3	2
782	WHITE	2006-10-03	3	12	2	16.8	1	2	2	4	1	2	0	0	2	2	1	2	39	2	2	0	2007-01-16	0.03	2	2	1	2013-04-13	0.39	1			2014-07-12	4	0.62	2014-07-12	2	2
783	WHITE	2006-10-03	2	12	unknown	4.73	2	1	1	4	1	4	0	0	2	2	1	2	51.9	2	3	0	2007-01-02	0	2	2	0			1			2012-10-04	3	0	2012-10-02	2	2
784	WHITE	2006-10-03	2	12	unknown	7.9	2	1	1	4	1	2	0	0	2	2	1	2	52.5	2	2	0	2007-04-23	0	2	2	0			1			2014-11-14	3	0	2014-11-07	2	2
785	WHITE	2006-09-26	2	8	3	6.59	2	2	2	4	1	2	0	0	2	2	1	2	42.9	2	3	0	2006-12-29	0	2	2	0			1			2015-02-10	3	0	2014-12-23	2	2
786	WHITE	2006-09-13	3	unknown	unknown	3.2	2	1	2	7	1	5	0	0	1	2	1	1	43	1	3	0	2006-11-21	0	2	2	0			1			2008-01-11	3	0	2007-05-22	1	2
787	WHITE	2006-09-12	2	12	5	4.5	2	1	1	4	1	1	0	0	2	2	1	2	47.1	2	2	0	2007-03-24	0	2	2	0			1			2007-09-06	3	0	2007-08-29	2	2
788	BLACK OR AFRICAN AMERICAN	2006-09-05	3	unknown	3	3.23	2	2	2	6	1	2	1	5	1	2	1	2	51	2	3	0	2007-02-22	0	2	2	1	2013-06-06	0.26	1			2015-04-27	4	0.35	2015-03-25	1	2
789	WHITE	2006-09-05	3	16	2	5.45	2	1	2	4	1	1	0	0	2	2	1	2	75	2	1	0	2006-12-06	0.09	2	2	1	2010-09-01	0.3	1			2015-03-30	3	0	2015-03-25	1	2
790	BLACK OR AFRICAN AMERICAN	2006-09-05	3	15	unknown	4.62	2	1	2	1	1	4	0	0	2	2	1	2	135	2	3	0	2006-12-15	0	2	2	0			1			2014-10-27	3	0	2014-09-24	2	2
791	WHITE	2006-09-01	2	12	4	5.1	2	1	1	3	3	1	0	0	2	2	1	2	78.6	2	0	0	2025-01-01	unknown	2	2	0			1			2006-09-18	3	999	2025-01-01	2	2
792	WHITE	2006-08-28	2	12	1	7.99	2	1	1	7	1	2	0	0	3	2	1	2	57.4	1	6	0	2006-11-30	0	2	2	1	2008-01-08	9.76	2	2011-09-01	metastatic prostate cancer	2011-05-10	2	0	2011-05-10	1	2
793	WHITE	2006-08-28	3	unknown	unknown	4.63	2	1	2	4	1	1	0	0	2	2	2	2	65	2	2	0	2025-01-01	unknown	3	2	3			3			2017-06-30	3	999	2025-01-01	3	2
794	WHITE	2006-08-25	2	15	1	9.35	2	1	1	4	1	1	0	0	2	2	2	2	67.3	2	5	0	2006-11-27	0	2	2	0			1			2015-01-09	3	0	2014-12-30	2	2
795	WHITE	2006-08-25	2	12	9	4.7	2	1	2	4	1	1	0	0	2	2	1	2	35	2	3	0	2006-11-27	0	2	2	0			1			2013-04-22	3	0	2007-06-07	2	2
796	BLACK OR AFRICAN AMERICAN	2006-08-23	2	13	8	11.08	2	2	2	4	1	2	0	0	2	2	1	2	58	2	2	0	2007-01-11	0.02	2	2	0			1			2012-02-21	3	0	2012-02-21	2	2
797	WHITE	2006-08-23	2	12	2	4.2	2	1	1	4	1	2	0	0	2	2	1	2	33.4	2	2	0	2006-11-29	0	2	2	0			1			2014-09-09	3	0	2014-09-03	2	2
798	WHITE	2006-08-16	3	12	5	9.99	2	1	2	4	1	2	0	0	2	2	1	2	49	2	4	0	2006-11-15	0	2	2	0			1			2007-10-01	3	0	2007-10-01	2	2
799	WHITE	2006-08-15	3	10	1	5.8	2	1	2	4	1	2	0	0	2	2	1	2	51	2	unknown	unknown	2006-11-27	0	2	2	0			1			2014-12-08	3	0	2014-08-07	2	2
800	BLACK OR AFRICAN AMERICAN	2006-08-14	3	10	4	6.31	2	1	2	4	1	4	0	0	2	2	1	2	37	2	3	0	2006-11-20	0.03	2	2	0			1			2014-10-15	3	0	2014-09-05	2	2
801	WHITE	2006-08-14	2	12	2	1	2	1	1	1	1	1	0	0	2	2	1	2	44	2	8	0	2006-11-13	0.03	2	2	0			1			2009-10-08	3	0	2009-10-08	2	2
802	BLACK OR AFRICAN AMERICAN	2006-08-04	2	10	2	4.2	2	1	1	4	1	4	0	0	2	2	1	2	49	2	4	0	2006-10-13	0.02	2	2	0			1			2015-05-14	3	0	2015-05-14	2	2
803	WHITE	2006-08-02	1	12	1	3.56	2	1	1	4	3	2	0	0	2	2	1	2	53	2	unknown	unknown	2006-11-06	0	3	2	3			3			2006-11-06	3	0	2006-11-06	3	2
804	WHITE	2006-08-01	2	unknown	2	6.9	2	1	1	4	3	5	0	0	2	2	1	2	55	2	unknown	unknown	2006-10-30	0	2	2	0			1			2008-02-15	3	0	2008-02-08	2	2
805	WHITE	2006-07-26	2	14	1	8.9	2	1	1	4	1	1	0	0	2	2	2	2	60	2	5	0	2006-11-01	0	2	2	0			1			2013-06-25	3	0	2013-01-01	2	2
806	WHITE	2006-07-24	2	10	unknown	7	2	1	1	4	1	2	0	0	2	2	1	2	59	2	3	0	2006-10-11	0	2	2	0			1			2015-04-09	3	0	2015-01-01	2	2
807	WHITE	2006-07-24	2	12	9	4.6	2	1	2	4	1	4	0	0	2	2	1	2	49	2	unknown	0	2006-10-25	0	2	2	0			1			2014-06-27	3	0	2014-06-09	2	2
808	WHITE	2006-07-19	3	12	4	5.21	2	1	2	4	1	4	0	0	2	2	1	2	43	2	6	0	2006-10-16	0	2	2	0			1			2008-07-21	3	0	2008-07-07	2	2
809	WHITE	2006-07-18	2	11	7	19.4	2	2	2	4	1	4	0	0	2	2	1	2	52.6	2	4	0	2006-10-10	0	2	2	0			1			2014-07-18	3	0	2014-07-17	2	2
810	BLACK OR AFRICAN AMERICAN	2006-07-17	2	10	6	16.56	2	2	2	7	2	2	0	0	2	2	1	2	55	1	14	1	2006-10-26	0.03	2	2	0			1			2009-02-24	3	0.11	2009-01-28	2	2
811	UNKNOWN	2006-07-17	2	12	6	5.52	2	1	2	4	1	2	0	0	2	2	1	2	36	2	4	0	2006-10-27	0.03	2	2	0			1			2007-08-24	3	0	2007-01-01	2	2
812	WHITE	2006-06-13	3	9	6	15.43	2	2	2	7	1	4	1	5	1	1	1	2	49	1	3	0	2006-08-04	0.18	1	2	0			1			2015-04-28	3	0.07	2015-03-24	2	2
813	WHITE	2006-06-12	3	11	3	1.31	2	1	2	4	1	4	0	0	2	2	1	2	64	2	6	0	2006-09-19	0	2	2	0			2	2010-07-16	unknown (most likely not from prostate cancer)	2009-12-28	3	0	2009-12-28	2	2
814	BLACK OR AFRICAN AMERICAN	2006-06-06	2	11	3	7.08	2	1	1	4	1	1	0	0	2	2	1	2	52.5	2	3	0	2006-09-07	0	2	2	0			1			2014-07-16	3	0	2014-07-11	2	2
815	WHITE	2006-05-31	2	unknown	4	1.9	2	2	2	4	1	2	0	0	2	2	2	2	43	2	5	0	2006-08-31	0	2	2	0			1			2008-06-09	3	0	2008-06-04	2	2
816	UNKNOWN	2006-05-31	3	unknown	5	6.4	2	2	2	6	1	4	0	0	1	2	1	2	71	2	4	0	2006-09-06	0.2	1	2	3			3			2006-09-06	unknown	0.2	2006-09-06	3	2
817	BLACK OR AFRICAN AMERICAN	2006-05-30	2	10	2	8.8	2	1	1	4	3	2	0	0	2	2	1	2	36.6	2	unknown	unknown	2006-08-09	0.01	2	2	0			1			2011-08-29	3	0.01	2011-08-29	2	2
818	WHITE	2006-05-30	3	12	5	4.89	2	1	2	4	1	2	0	0	2	2	1	2	59	2	8	0	2006-11-28	0	2	2	1	2012-07-05	0.279	1			2012-07-05	4	0.279	2012-07-05	2	2
819	WHITE	2006-05-19	2	12	7	10.5	2	2	2	4	1	2	0	0	2	2	1	2	53	2	8	0	2006-11-24	0	2	2	0			1			2014-07-01	3	0	2014-01-01	2	2
820	WHITE	2006-05-12	2	unknown	2	4.19	2	1	1	2	1	2	0	0	2	2	1	2	73	2	2	0	2006-08-15	0	2	2	0			1			2014-09-03	3	0.01	2014-08-27	2	2
821	WHITE	2006-05-10	2	13	4	9.1	2	1	1	4	3	2	0	0	2	2	1	2	70	2	unknown	unknown	2006-08-22	0	2	2	0			1			2014-06-19	3	0	2014-06-09	2	2
822	WHITE	2006-05-09	3	unknown	1	1.19	2	1	2	4	1	4	0	0	2	2	2	2	46.4	2	12	0	2006-08-09	0	2	2	0			1			2009-03-11	3	0.01	2009-01-01	2	2
823	WHITE	2006-05-03	2	10	3	5.8	2	1	1	4	1	2	0	0	2	2	1	2	30.15	2	3	0	2006-08-04	0	2	2	0			1			2014-06-11	3	0	2014-06-05	2	2
824	WHITE	2006-05-02	2	12	6	4.75	2	1	2	6	1	2	0	0	1	2	1	2	51	2	3	0	2006-08-04	0	2	2	0			1			2010-05-07	3	0.01	2009-04-15	2	2
825	WHITE	2006-04-17	3	13	1	6	2	1	2	4	1	2	0	0	2	2	1	2	70.5	2	6	0	2006-07-11	0	2	2	0			1			2014-10-20	3	0	2014-10-20	2	2
826	WHITE	2006-04-11	2	10	3	6.7	2	1	1	4	1	2	0	0	2	2	1	2	47	2	4	0	2014-08-15	0	2	2	0			1			2014-09-11	3	0	2014-08-15	2	2
827	UNKNOWN	2006-04-10	3	12	5	7.7	2	1	2	4	1	4	0	0	2	1	2	2	84	2	3	0	2006-07-10	1.97	1	2	1	2006-07-10	1.97	1			2008-04-10	3	0	2008-03-01	2	2
828	WHITE	2006-03-31	3	12	5	7.8	2	1	2	4	1	2	0	0	2	2	1	2	67	2	2	0	2006-07-05	0	2	2	0			1			2015-04-24	3	0	2014-04-07	2	2
829	WHITE	2006-03-21	2	6	6	3.9	2	1	2	7	3	4	0	0	1	2	1	2	68	1	unknown	unknown	2006-06-30	0	2	2	1	2011-04-12	0.2	1			2015-03-12	3	0.05	2015-03-09	1	2
830	WHITE	2006-03-20	2	12	unknown	5.38	2	1	1	6	1	4	0	0	1	2	1	2	44.8	2	3	0	2006-07-07	0	2	2	0			2	2010-06-28	Unknown (not likely due to prostate cancer)	2007-01-08	3	0	2007-01-08	2	2
831	WHITE	2006-03-15	2	13	9	5.1	2	1	2	4	1	1	1	4	2	2	1	2	76	2	2	0	2006-10-01	0	2	2	0			1			2009-04-27	3	0	2008-04-22	2	2
832	UNKNOWN	2006-03-15	3	10	2	5	2	1	2	6	1	4	0	0	1	2	1	2	38	2	2	0	2006-06-14	0	3	2	3			3			2006-06-14	3	0	2006-06-14	3	2
833	WHITE	2006-03-10	3	10	5	4.5	2	1	2	6	1	2	0	0	1	2	1	2	38.5	2	7	0	2006-07-17	0	2	2	0			1			2007-03-08	3	0	2007-03-08	2	2
834	BLACK OR AFRICAN AMERICAN	2006-03-08	2	19	unknown	7.95	2	2	2	7	1	4	0	0	1	1	1	2	69	1	1	0	2007-09-07	0.04	1	2	1	2008-10-01	0.38	1			2015-03-01	1	6.6	2015-02-09	1	2
835	WHITE	2006-03-08	3	14	4	3.49	2	1	2	4	1	4	0	0	2	2	1	2	54.2	2	4	0	2006-06-12	0	2	2	0			1			2007-02-12	3	0	2007-02-12	2	2
836	WHITE	2006-03-08	2	unknown	unknown	7.24	2	1	1	1	1	1	0	0	2	2	1	2	44.3	2	3	0	2006-11-07	0.04	3	2	3			1			2006-12-26	3	0	2006-11-07	3	2
837	WHITE	2006-03-03	2	11	unknown	5.3	2	1	1	6	3	2	0	0	1	2	1	2	56	2	unknown	unknown	2006-06-06	0	2	2	0			1			2008-02-11	3	0	2008-02-11	2	2
838	WHITE	2006-02-28	2	10	2	4.34	2	1	1	6	1	2	0	0	1	2	1	2	50.4	2	3	0	2006-09-05	0	2	2	0			1			2015-05-11	3	0	2015-05-05	2	2
839	WHITE	2006-02-27	2	13	unknown	19	2	2	2	6	1	4	0	0	1	1	1	2	51.5	2	2	0	2006-06-02	0.2	1	2	1	2006-06-13	0.32	1			2007-01-10	3	0.1	2007-01-05	2	2
840	UNKNOWN	2006-02-24	2	12	5	5.9	2	1	1	6	1	2	0	0	1	2	1	2	61	2	2	0	2006-06-05	0	2	2	0			1			2008-03-24	3	0	2008-03-12	2	2
841	UNKNOWN	2006-02-24	2	unknown	2	6	2	1	1	4	1	2	0	0	2	2	1	2	70.7	2	4	0	2006-05-23	0	3	2	3			3			2006-05-23	3	0	2006-05-23	3	2
842	WHITE	2006-02-21	2	12	4	1.1	2	2	2	6	1	2	0	0	1	2	1	2	53.8	2	4	0	2006-05-26	0	2	2	0			1			2007-07-10	3	0	2007-07-03	2	2
843	WHITE	2006-02-21	2	10	unknown	7.1	2	1	1	6	1	4	0	0	1	2	1	2	77.7	2	5	0	2006-09-18	0.04	2	2	1	2014-08-05	0.24	1			2014-08-05	4	0.24	2014-08-05	2	2
844	WHITE	2006-02-08	3	10	2	4.07	2	1	2	6	1	2	0	0	1	1	1	2	47	2	4	0	2006-05-05	0	2	2	0			1			2015-03-27	3	0.03	2015-03-02	2	2
845	ASIAN	2006-01-18	2	unknown	unknown	4.85	2	1	1	4	1	2	0	0	2	2	1	2	45	2	3	0	2006-04-25	0	2	2	0			1			2014-08-15	3	0	2014-08-01	2	2
846	WHITE	2006-01-13	2	10	7	15.8	2	2	2	6	1	2	0	0	1	2	1	2	45	2	9	0	2007-01-29	0	2	2	0			1			2013-01-25	3	0	2013-01-25	2	2
847	WHITE	2006-01-10	3	unknown	unknown	4.95	2	1	2	4	1	4	0	0	2	2	2	2	51	2	2	0	2006-04-05	0	2	2	0			1			2013-02-07	3	0.01	2012-09-12	2	2
848	BLACK OR AFRICAN AMERICAN	2006-01-09	2	13	unknown	4.98	2	1	1	4	1	1	0	0	2	2	1	2	48	2	2	0	2006-04-27	0	2	2	0			1			2014-08-05	3	0.06	2014-08-04	2	2
849	WHITE	2006-01-03	2	12	unknown	6.24	2	1	1	4	1	2	0	0	2	2	1	2	47	2	3	0	2006-07-06	0.05	2	2	1	2006-01-01	0.23	1			2015-01-30	3	0	2015-01-23	1	2
850	WHITE	2005-12-21	2	unknown	3	6	2	2	2	3	3	2	0	0	2	2	1	2	115	2	unknown	unknown	2006-05-18	0	3	2	3			3			2006-05-18	3	0	2006-05-18	3	2
851	WHITE	2005-12-20	2	12	3	4.55	2	1	1	5	1	2	0	0	2	2	1	2	42	2	9	0	2006-03-31	0.03	2	2	0			1			2015-04-10	3	0	2015-04-07	2	2
852	UNKNOWN	2005-12-20	3	unknown	2	5.5	2	1	2	4	1	2	0	0	2	2	1	2	40	2	5	0	2006-08-12	0	2	2	0			1			2013-08-01	3	0.14	2013-08-01	2	2
853	WHITE	2005-12-19	2	unknown	unknown	12.7	2	2	2	7	1	2	0	0	1	1	1	1	76	1	3	0	2006-04-04	0.029	2	2	0			1			2006-11-10	3	0	2006-11-10	2	2
854	WHITE	2005-12-19	3	15	unknown	13	2	2	2	6	1	2	0	0	1	2	1	2	100	2	4	0	2006-07-07	0	2	2	0			1			2007-11-05	3	0	2007-04-26	2	2
855	WHITE	2005-12-14	3	unknown	unknown	6.6	2	2	2	4	2	2	0	0	2	2	1	2	47	2	8	1	2006-03-10	0	1	2	0			1			2014-09-08	3	0	2014-09-03	2	2
856	WHITE	2005-12-09	3	7	5	6.68	2	1	2	7	1	2	0	0	1	2	1	2	36	1	4	0	2006-06-21	0	2	2	0			1			2010-02-12	3	0.1	2010-01-08	1	2
857	WHITE	2005-11-23	2	unknown	unknown	7.5	2	1	1	4	1	2	0	0	2	2	1	2	56	2	3	0	2006-05-31	0	2	2	0			1			2014-06-16	3	0	2014-06-05	2	2
858	BLACK OR AFRICAN AMERICAN	2005-11-22	2	10	unknown	6.48	2	1	1	4	1	2	0	0	2	2	1	2	101	2	2	0	2006-08-12	0	2	2	0			1			2015-04-03	3	0	2015-04-03	2	2
859	WHITE	2005-11-18	3	8	3	7.2	2	1	2	6	1	2	0	0	1	2	1	2	42	2	2	0	2006-05-24	0	3	2	3			3			2006-05-24	3	0	2006-05-24	3	2
860	WHITE	2005-11-15	3	10	2	6.4	2	1	2	2	1	4	0	0	2	2	1	2	54	2	2	0	2006-02-15	0	3	2	3			3			2006-02-15	3	0	2006-02-15	3	2
861	WHITE	2005-11-11	1	unknown	unknown	2.01	2	1	1	4	3	2	0	0	2	2	1	2	100	2	unknown	unknown	2006-02-14	0	2	2	0			1			2014-09-30	3	0	2014-09-30	2	2
862	WHITE	2005-11-09	3	6	6	11.6	2	1	2	6	1	5	0	0	1	2	1	2	44	2	5	0	2006-08-29	0.03	2	2	0			2	2014-02-03	Complications of CLL (neutropenic fever)	2013-12-05	3	0	2013-12-05	2	2
863	WHITE	2005-10-25	2	12	unknown	4.3	2	1	1	4	1	4	0	0	2	2	1	2	57	2	5	0	2006-02-13	0	2	2	1	2012-11-19	0.44	1			2013-02-13	4	0.44	2012-11-19	1	2
864	WHITE	2005-10-25	2	8	4	4.7	2	2	2	7	1	4	0	0	1	2	1	2	40	1	4	0	2006-05-08	0	2	2	0			2	2013-08-23	Pancreatic cancer	2008-07-02	3	0.1	2008-07-02	2	2
865	WHITE	2005-10-21	2	11	3	4.07	2	1	1	6	1	4	0	0	1	2	1	2	39	2	4	0	2006-10-30	0.03	2	2	0			1			2015-04-10	3	0	2015-04-10	1	2
866	WHITE	2005-10-07	2	unknown	unknown	8.75	2	1	1	7	1	5	0	0	1	2	1	1	54	1	2	0	2006-04-03	0	2	2	0			1			2014-06-17	3	0.04	2013-08-05	2	2
867	WHITE	2005-10-04	2	10	3	3.9	2	1	1	6	1	2	0	0	1	3	3	1	59	2	1	0	2006-01-06	0	2	2	0			1			2006-07-13	3	0	2006-07-05	2	2
868	WHITE	2005-09-30	2	12	3	5.3	2	1	1	4	1	1	0	0	2	2	2	2	107	2	1	0	2005-12-22	0	2	2	0			1			2015-03-03	3	0.01	2015-02-26	2	2
869	WHITE	2005-09-27	2	7	unknown	3.92	2	1	1	6	1	2	0	0	1	2	1	2	41	2	2	0	2006-01-16	0	2	2	0			1			2006-08-29	3	0	2006-08-28	2	2
871	WHITE	2005-09-21	3	12	6	5.9	2	1	2	4	1	1	0	0	2	2	1	2	59	2	3	0	2005-12-09	0	2	2	0			1			2006-09-18	3	0.005	2006-05-10	2	2
872	WHITE	2005-09-13	2	15	unknown	4.9	2	1	1	2	1	2	0	0	2	2	2	2	46	2	2	0	2006-02-17	0	2	2	0			1			2006-10-05	3	0	2006-09-27	2	2
873	WHITE	2005-09-09	2	10	1	9.84	2	1	1	3	1	2	0	0	2	2	1	2	34.75	2	4	0	2006-03-17	0	2	2	0			1			2014-12-09	3	0	2014-06-13	2	2
874	WHITE	2005-09-06	2	9	7	4.04	2	1	2	6	1	2	0	0	1	2	1	2	35	2	2	0	2005-12-12	0	2	2	0			1			2014-10-15	3	0	2014-10-13	2	2
875	WHITE	2005-09-06	2	13	3	4.18	2	1	1	4	1	1	0	0	2	2	1	2	57	2	4	0	2005-12-14	0.3	2	2	0			1			2006-05-04	3	0	2006-04-04	2	2
876	BLACK OR AFRICAN AMERICAN	2005-08-16	2	8	1	12.4	2	2	2	2	1	2	0	0	2	2	2	2	58	2	1	0	2006-01-23	0	2	2	0			1			2011-08-22	3	0	2007-07-19	2	2
877	WHITE	2005-08-09	2	10	4	5.18	2	1	1	4	1	2	0	0	2	2	2	2	52	2	3	0	2025-01-01	unknown	3	2	3			3			2017-06-30	3	999	2025-01-01	3	2
878	BLACK OR AFRICAN AMERICAN	2005-07-26	2	9	3	6.55	2	1	1	4	1	2	0	0	2	2	1	1	35	2	4	0	2006-02-03	0	2	2	0			1			2014-02-19	3	0	2012-04-19	2	2
879	WHITE	2005-07-26	2	12	7	3.32	2	1	2	6	1	2	0	0	1	2	1	2	36	2	3	0	2005-11-01	0	2	2	0			1			2011-10-06	3	0	2011-10-04	2	2
880	WHITE	2005-07-21	2	11	5	4.06	2	1	1	4	3	2	0	0	2	2	1	2	45	2	unknown	unknown	2006-09-12	0	2	2	1	2007-01-01	0.2	1			2011-02-23	1	0.7	2010-10-12	1	2
881	WHITE	2005-07-12	2	7	7	2.1	2	1	2	7	1	4	0	0	1	1	1	1	45	1	2	0	2005-10-19	1.8	1	2	0			1			2010-06-29	3	0	2010-05-11	2	2
882	WHITE	2005-07-12	2	12	3	4.7	2	1	1	6	1	2	0	0	1	2	1	2	50	2	2	0	2025-01-01	unknown	3	2	3			3			2017-06-30	3	999	2025-01-01	3	2
883	WHITE	2005-07-08	2	12	3	5.1	2	1	1	4	1	1	0	0	2	2	1	1	unknown	2	2	0	2005-09-26	0	2	2	0			1			2008-10-17	3	0	2008-10-17	2	2
884	WHITE	2005-07-05	2	9	3	5.5	2	1	1	3	1	2	0	0	2	2	1	1	54	2	3	0	2005-12-12	0	2	2	0			1			2013-03-05	3	0	2011-02-17	2	2
885	BLACK OR AFRICAN AMERICAN	2005-06-24	2	14	5	13.87	2	2	2	4	1	2	0	0	2	2	1	2	51	2	4	0	2006-03-28	0.09	2	2	0			1			2012-10-18	3	0.1	2012-10-18	2	2
886	BLACK OR AFRICAN AMERICAN	2005-06-10	2	12	2	3.81	2	1	1	3	1	2	0	0	2	2	2	2	42	2	5	0	2005-09-20	0.02	3	2	3			3			2017-06-30	3	0	2005-09-22	3	2
887	WHITE	2005-06-01	3	4	2	5.1	2	1	2	4	1	4	0	0	2	2	1	2	49	2	5	0	2005-09-06	0	2	2	0			1			2013-01-10	3	0	2012-12-31	2	2
888	WHITE	2015-05-20	2	13	3	5.24	2	1	1	4	1	2	0	0	2	2	3	2	68	2	9	0	2025-01-01	Unknown	3	2	3			1			2017-04-01	unknown	0	2017-04-01	3	2
889	WHITE	2015-05-11	1	13	1	5.21	2	1	1	1	3	1	0	0	2	2	3	2	70	2	unknown	unknown	2025-01-01	unknown	3	2	3			1			2017-01-11	unknown	0	2017-01-11	3	2
890	WHITE	2015-05-06	3	19	5	6.64	2	1	2	7	1	4	0	0	1	1	1	2	57	2	6	0	2025-01-01	unknown	3	2	3			1			2016-02-24	unknown	0.12	2016-02-24	3	2
891	WHITE	2015-04-24	1	19	1	7.38	2	1	1	6	1	4	0	0	1	2	3	2	61	2	14	0	2025-01-01	unknown	3	2	3			1			2017-03-09	unknown	0	2017-03-09	3	2
892	WHITE	2015-04-16	2	20	2	4.82	2	1	1	4	1	1	0	0	2	2	3	2	58	2	11	0	2025-01-01	unknown	3	2	3			1			2017-01-23	unknown	0	2017-01-23	3	2
893	WHITE	2015-04-10	2	17	7	6.3	2	2	2	6	1	2	0	0	1	2	3	2	106	2	6	0	2025-01-01	unknown	3	2	3			1			2016-08-17	unknown	0	2016-08-17	3	2
894	WHITE	2015-04-03	3	12	6	5.34	2	2	2	4	1	4	0	0	2	2	3	2	58	2	13	0	2015-05-19	0	3	2	0			1			2017-05-05	3	0	2017-05-05	3	2
895	BLACK OR AFRICAN AMERICAN	2015-03-27	1	18	1	10.38	2	2	2	4	1	2	0	0	2	2	1	2	120	2	11	0	2025-01-01	unknown	3	2	3			1			2017-02-24	3	0	2017-02-24	3	2
896	WHITE	2015-03-26	1	19	2	13.64	2	2	2	4	1	2	0	0	2	2	1	2	64	2	23	0	2015-05-04	0	3	2	0			1			2017-03-27	3	0	2017-03-27	3	2
897	WHITE	2015-03-25	3	12	4	3.94	2	1	2	6	2	4	0	0	1	2	3	2	84	2	10	1	2015-04-13	0.02	1	2	0			1			2015-05-28	3	0	2015-05-26	2	2
898	OTHER	2015-03-17	2	14	9	7.44	2	1	2	6	1	4	0	0	1	2	1	2	51	2	3	0	2025-01-01	unknown	3	2	3			1			2017-01-16	unknown	0	2017-01-16	3	2
899	WHITE	2015-03-13	3	13	13	8.1	2	1	2	7	1	4	1	5	1	2	1	2	51	1	4	0	2015-05-27	0	3	2	3			1			2017-04-21	unknown	0.05	2017-04-21	3	2
900	WHITE	2015-03-05	2	23	3	4.37	2	1	1	4	1	2	0	0	2	2	1	2	71	2	12	0	2025-01-01	unknown	3	2	3			1			2017-02-13	unknown	0	2017-02-13	3	2
901	WHITE	2015-03-04	2	15	6	8.36	2	1	1	4	1	2	0	0	2	2	1	1	74	2	5	0	2025-01-01	unknown	3	2	3			1			2017-04-04	unknown	0	2017-04-04	3	2
902	WHITE	2015-03-03	2	14	4	4.8	2	1	1	4	1	2	0	0	2	2	3	2	64	2	8	0	2015-05-27	0	2	2	0			1			2016-12-09	unknown	0	2016-12-09	3	2
903	WHITE	2015-02-27	3	20	6	14.44	2	2	2	4	1	4	1	5	3	2	1	1	65	2	8	0	2025-01-01	unknown	3	2	3			1			2016-06-09	unknown	0.16	2016-06-09	3	2
904	WHITE	2015-02-25	2	16	6	5.36	2	1	1	6	1	2	0	0	1	2	1	2	60	2	10	0	2015-05-27	0	2	2	0			1			2017-01-05	3	0	2017-01-05	3	2
905	WHITE	2015-02-06	3	7	2	9.82	2	1	2	4	1	2	0	0	2	2	1	2	41	2	13	0	2015-03-23	0.02	2	2	0			1			2016-11-10	3	0.03	2016-11-10	3	2
906	WHITE	2015-02-02	2	8	1	8.95	2	1	1	6	1	2	0	0	1	2	3	2	68.5	2	5	0	2015-05-05	0	2	2	0			1			2016-08-18	3	0	2016-08-18	3	2
907	WHITE	2015-01-22	1	12	1	8.47	2	1	1	1	3	1	0	0	2	2	2	2	90	2	unknown	unknown	2015-04-20	0	2	2	0			1			2017-03-13	3	0	2017-03-13	3	2
908	WHITE	2015-01-16	1	15	1	7.7	2	1	1	1	3	1	0	0	2	2	3	2	86	2	unknown	unknown	2015-05-14	0	2	2	0			1			2016-11-18	3	0	2016-11-18	3	2
909	WHITE	2015-01-14	1	16	3	5.34	2	1	1	4	1	2	0	0	2	2	3	2	44	2	6	0	2015-04-14	0	2	2	0			1			2017-01-10	3	0	2017-01-10	3	2
910	BLACK OR AFRICAN AMERICAN	2015-01-07	2	12	1	7.24	2	1	1	1	1	2	0	0	2	2	2	2	119	2	9	0	2015-02-28	0	2	2	0			1			2015-04-23	3	0	2015-04-18	2	2
911	WHITE	2015-01-16	2	12	3	7.21	2	1	1	6	1	2	0	0	1	2	1	1	101	2	8	0	2015-02-02	0.05	2	2	0			1			2015-05-04	3	0	2015-03-25	2	2
912	WHITE	2015-01-05	2	15	7	5.83	2	1	1	6	1	2	0	0	2	2	1	2	61	2	14	0	2015-03-30	0	2	2	0			1			2017-02-06	3	0	2017-02-06	3	2
913	OTHER	2014-12-29	2	12	2	6.647	2	1	1	6	1	2	0	0	1	2	3	2	40	2	3	0	2015-04-02	0	2	2	0			1			2015-04-09	unknown	0	2015-04-09	3	2
914	BLACK OR AFRICAN AMERICAN	2014-12-19	3	12	12	5.05	2	1	2	4	1	2	0	0	2	2	2	2	55	2	8	0	2025-01-01	unknown	3	2	3			1			2015-05-04	unknown	999	2025-01-01	3	2
915	WHITE	2014-12-19	3	13	9	4.25	2	1	2	6	1	4	0	0	1	2	1	2	44	2	12	0	2015-03-24	0.101	2	2	0			1			2015-05-26	3	0.119	2015-05-26	3	2
916	BLACK OR AFRICAN AMERICAN	2014-12-16	2	12	7	18.41	2	2	2	6	1	2	0	0	1	2	3	2	52.5	2	6	0	2015-03-11	0	2	2	0			1			2017-01-23	3	0	2017-01-23	3	2
917	WHITE	2014-12-12	2	14	2	5.8	2	1	1	6	2	2	0	0	1	2	1	2	52	2	8	1	2015-03-23	0	1	2	0			1			2015-04-08	3	0	2015-03-23	3	2
918	WHITE	2014-12-11	3	12	3	4.83	2	1	2	4	1	4	0	0	2	2	2	2	30	2	7	0	2015-02-27	0	2	2	0			1			2017-03-07	3	0	2017-03-07	3	2
919	WHITE	2014-12-10	2	12	2	6.56	2	1	1	4	1	2	0	0	2	2	3	2	45.5	2	14	0	2015-04-08	0	2	2	0			1			2015-04-08	3	0	2015-04-08	3	2
920	WHITE	2014-12-04	1	24	1	5.09	2	1	1	1	3	2	0	0	2	2	1	2	44	2	unknown	unknown	2015-03-10	0	2	2	0			1			2016-10-10	unknown	0	2016-10-10	3	2
921	WHITE	2014-12-02	2	16	7	4.83	2	1	1	6	1	2	0	0	1	2	3	2	46	2	15	0	2015-03-24	0	2	2	0			1			2015-03-27	unknown	0	2015-03-24	3	2
922	WHITE	2014-12-02	2	14	6	4.4	2	1	1	4	1	2	0	0	2	2	3	2	39.9	2	8	0	2015-02-23	0	2	2	0			1			2016-12-12	unknown	0	2016-12-12	3	2
923	WHITE	2014-11-25	2	13	5	4.07	2	2	2	6	1	2	0	0	1	2	1	2	49	2	13	0	2015-03-09	0	2	2	0			1			2015-03-25	3	0	2015-03-09	3	2
924	WHITE	2014-11-21	2	19	6	4.5	2	1	1	4	1	2	0	0	2	2	3	2	55	2	13	0	2015-03-20	0	2	2	0			1			2015-10-13	3	0	2015-10-13	3	2
925	WHITE	2014-11-14	2	14	4	3.94	2	1	1	4	1	2	0	0	2	2	3	2	15	2	5	0	2015-02-27	0.03	2	2	0			1			2015-05-05	3	0.03	2015-05-05	2	2
926	WHITE	2014-11-11	3	14	6	11.7	2	2	2	7	1	2	0	0	1	2	1	2	43	1	2	0	2014-12-29	0	2	2	0			1			2015-03-09	3	0	2014-12-29	3	2
927	WHITE	2014-11-05	1	22	1	8.4	2	1	1	1	1	1	0	0	2	2	1	2	36	2	11	0	2015-02-10	0	2	2	0			1			2015-03-04	3	0	2015-02-10	3	2
928	WHITE	2014-10-31	2	12	1	5.31	1	1	1	4	1	2	0	0	2	2	3	2	59	2	3	0	2015-05-08	0.04	2	2	0			1			2017-04-20	3	0.04	2017-04-20	3	2
929	WHITE	2014-10-28	1	16	2	1.9	2	1	1	4	1	2	0	0	2	2	1	2	46	2	2	0	2014-11-21	0	2	2	0			1			2015-05-19	3	0	2015-05-19	2	2
930	WHITE	2014-10-15	3	unknown	5	4.49	2	1	2	4	1	2	0	0	2	2	3	2	50	2	10	0	2025-01-01	unknown	3	2	3			1			2014-10-27	unknown	999	2025-01-01	3	2
931	ASIAN	2014-10-14	2	12	4	2.027	2	1	1	4	1	2	0	0	2	2	2	2	52	2	8	0	2025-01-01	unknown	3	2	0			1			2014-12-01	unknown	999	2025-01-01	3	2
932	BLACK OR AFRICAN AMERICAN	2014-10-08	3	14	3	4.4	2	1	2	4	1	2	0	0	2	2	2	2	50.6	2	13	0	2015-01-22	0	2	2	0			1			2015-05-12	3	0	2015-05-07	2	2
933	BLACK OR AFRICAN AMERICAN	2014-10-08	1	16	4	9.61	2	2	2	6	1	2	0	0	1	2	1	2	84.7	2	7	0	2025-01-01	unknown	3	2	3			1			2014-10-30	3	999	2025-01-01	3	2
934	WHITE	2014-10-07	3	13	2	2.79	2	1	2	6	1	5	0	0	1	2	1	2	57	2	3	0	2015-01-07	0	2	2	0			1			2015-05-07	3	0	2015-05-07	2	2
935	WHITE	2014-10-07	3	15	4	4.1	2	1	2	4	1	2	0	0	2	2	2	2	67	2	4	0	2015-01-30	0	2	2	0			1			2015-05-14	3	0	2015-05-13	2	2
936	WHITE	2014-09-30	2	13	4	4.57	2	1	1	6	3	2	0	0	1	2	3	2	42	2	unknown	unknown	2015-01-26	0	2	2	0			1			2015-05-21	3	0	2015-05-10	2	2
937	WHITE	2014-09-30	2	12	2	17.1	2	2	2	1	1	1	0	0	2	2	2	2	100.4	2	6	0	2014-12-18	0	2	2	3			1			2014-12-29	3	0.01	2014-12-18	3	2
938	WHITE	2014-09-26	2	12	4	4.6	2	1	1	4	1	2	0	0	2	2	3	2	43	2	5	0	2015-01-12	0	2	2	0			1			2015-04-14	3	0	2015-04-14	2	2
939	WHITE	2014-09-26	2	14	10	4.01	2	1	2	4	1	2	0	0	2	2	3	2	49	2	3	0	2025-01-01	unknown	3	2	0			1			2017-05-31	unknown	0	2017-05-31	3	2
940	WHITE	2014-09-24	2	16	9	5	2	1	2	4	1	2	0	0	2	2	3	2	44	2	8	0	2014-12-01	0	2	2	0			1			2015-04-13	3	0	2015-04-13	2	2
941	WHITE	2014-09-23	2	12	3	3.98	2	1	1	4	1	2	0	0	2	2	1	2	38	2	19	0	2015-01-22	0	2	2	0			1			2015-05-01	3	0	2015-04-28	2	2
942	WHITE	2014-09-22	1	13	0	4.96	2	1	1	4	3	1	0	0	2	2	3	2	101	2	unknown	unknown	2014-11-12	0	2	2	0			1			2015-02-11	3	0	2015-02-01	2	2
943	WHITE	2014-09-18	2	12	4	4.86	2	1	1	4	1	2	0	0	2	2	2	2	37	2	11	0	2014-12-29	0	2	2	0			1			2015-04-06	3	0	2015-04-06	2	2
944	WHITE	2014-09-17	2	12	1	9.6	2	1	1	1	1	2	0	0	2	2	3	2	36	2	5	0	2014-12-22	0	2	2	0			1			2015-04-14	3	0	2015-04-03	2	2
945	WHITE	2014-09-17	3	12	4	7.7	2	1	2	6	1	2	0	0	1	2	3	2	33	2	4	0	2014-12-19	0	2	2	0			1			2015-01-12	3	0	2014-12-19	2	2
946	BLACK OR AFRICAN AMERICAN	2014-09-12	2	12	7	8.97	2	1	2	6	1	4	0	0	1	2	1	1	38	2	9	0	2015-02-11	0	2	2	0			1			2015-09-23	3	0	2015-09-23	3	2
947	WHITE	2014-09-11	3	12	1	3.26	2	1	2	4	1	4	0	0	2	2	1	2	61	2	14	0	2014-11-03	0.03	2	2	0			1			2015-04-21	3	0.04	2015-03-02	2	2
948	WHITE	2014-09-10	3	13	4	4.2	2	1	2	6	1	2	0	0	1	2	3	2	unknown	2	25	0	2014-12-17	0	2	2	0			1			2015-03-23	3	0	2015-03-18	2	2
949	WHITE	2014-09-10	2	12	2	3.9	2	1	1	4	1	2	0	0	2	2	3	2	65	2	9	0	2014-12-30	0	2	2	0			1			2015-04-17	3	0	2015-03-17	2	2
950	BLACK OR AFRICAN AMERICAN	2014-09-09	3	12	4	6.29	2	1	2	6	1	2	0	0	1	2	1	2	45	2	13	0	2015-02-16	0	2	2	0			1			2015-05-13	3	0	2015-02-16	2	2
951	BLACK OR AFRICAN AMERICAN	2014-09-05	3	13	4	3.33	2	1	2	4	1	2	0	0	2	2	3	2	23.2	2	25	0	2014-10-21	0	2	2	0			1			2015-01-28	3	0	2015-01-26	2	2
952	WHITE	2014-09-02	2	12	5	1.3	2	1	1	6	2	4	0	0	1	2	1	1	55	2	14	1	2014-09-22	0.03	1	2	0			1			2015-05-21	3	0	2015-05-21	2	2
953	WHITE	2014-08-29	1	12	4	5.41	2	1	1	1	1	4	0	0	2	2	2	2	32.2	2	13	0	2014-12-10	0	2	2	0			1			2015-04-28	3	0	2015-04-23	2	2
954	WHITE	2014-08-28	2	13	13	9.4	2	3	2	6	1	4	0	0	1	2	1	1	33.6	2	8	0	2014-12-04	0	1	2	0			1			2015-05-20	3	0	2015-04-07	2	2
955	WHITE	2014-07-07	1	13	2	7.45	2	1	1	6	3	2	1	5	1	2	1	2	86	2	unknown	unknown	2014-08-18	0.02	2	2	0			1			2015-05-19	3	0	2015-05-19	2	2
956	WHITE	2014-06-12	3	12	5	6.96	2	1	2	6	1	4	0	0	1	1	2	2	60	2	9	0	2014-07-30	0.02	2	2	0			1			2015-05-12	3	0.02	2015-04-27	2	2
957	WHITE	2014-06-12	2	14	2	4.85	2	1	1	7	1	2	0	0	2	2	2	2	53	1	22	0	2014-08-01	0.02	1	2	0			1			2015-04-10	3	0.02	2015-04-03	2	2
958	WHITE	2014-05-29	3	12	8	7.24	2	1	2	4	1	4	0	0	2	2	1	2	36	2	13	0	2025-01-01	unknown	2	2	0			2	2014-07-09	Acute GI hemorrhage secondary to diverticulosis	2014-07-08	3	999	2025-01-01	2	2
959	WHITE	2014-05-29	2	12	4	4.49	2	1	1	4	1	2	0	0	2	2	2	2	53	2	15	0	2014-07-07	0	2	2	0			1			2015-01-19	3	0.01	2015-01-13	2	2
960	PATIENT DECLINED	2014-05-08	3	18	9	5.84	2	2	2	4	1	4	0	0	2	2	3	2	30	2	4	0	2014-12-02	0.14	1	2	1	2014-10-20	5.84	1			2015-03-08	3	0	2015-02-27	2	2
961	WHITE	2014-05-02	2	13	8	13.93	2	2	2	6	1	2	0	0	1	2	3	2	46	2	8	0	2014-06-17	0.02	2	2	0			1			2015-03-26	3	0.04	2015-03-19	2	2
962	WHITE	2014-05-01	2	14	1	7.16	2	1	1	4	1	2	0	0	2	2	3	2	114	2	12	0	2014-06-16	0.02	2	2	0			1			2015-12-30	3	0.07	2015-12-30	2	2
963	WHITE	2014-04-28	3	17	7	14.9	2	2	2	6	1	4	1	5	1	2	1	2	77.6	2	11	0	2014-07-03	0	3	2	0			3			2014-07-03	3	0	2014-07-03	3	2
964	WHITE	2014-04-24	1	16	2	3.79	2	1	1	4	3	2	0	0	2	2	1	2	29	2	unknown	unknown	2014-07-21	0.02	2	2	0			1			2014-12-15	3	0.07	2014-12-15	2	2
965	WHITE	2014-04-17	2	12	8	3.81	2	1	2	4	1	2	0	0	2	1	1	2	36	2	18	0	2014-05-30	0.02	2	2	0			1			2015-04-07	3	0.01	2014-12-09	2	2
966	WHITE	2014-04-10	3	16	8	7.39	2	1	2	6	1	4	0	0	2	2	3	2	44.1	2	3	0	2025-01-01	unknown	3	2	0			1			2015-09-21	unknown	0	2015-09-21	3	2
967	WHITE	2014-04-03	2	13	7	15.61	2	3	2	7	1	2	0	0	1	2	1	1	47	1	12	0	2014-07-07	0.1	1	2	0			1			2015-05-13	3	0	2015-01-28	2	2
968	WHITE	2014-03-24	2	12	8	9.5	2	2	2	4	1	2	0	0	2	2	1	2	65	2	18	0	2014-05-14	0	3	2	3			1			2014-06-04	unknown	0.03	2014-05-16	3	2
969	WHITE	2014-03-07	1	13	2	7.11	2	1	1	4	3	1	0	0	2	2	2	2	115	2	unknown	unknown	2014-04-21	0.03	2	2	0			1			2015-02-24	3	0.02	2015-02-18	2	2
970	WHITE	2014-01-27	2	12	5	8.39	2	1	1	6	1	2	0	0	1	2	3	2	39	2	13	0	2014-03-20	0.03	2	2	0			1			2014-12-22	3	0.02	2014-12-17	2	2
971	WHITE	2014-01-27	1	unknown	unknown	2.1	2	1	1	1	3	1	0	0	2	2	3	2	30	2	unknown	unknown	2014-03-19	0.02	2	2	0			1			2014-12-29	3	0.008	2014-12-22	2	2
972	WHITE	2014-01-16	2	20	6	7.05	2	1	1	4	1	2	0	0	2	2	3	2	50	2	18	0	2014-05-22	0	2	2	0			1			2015-03-08	3	0	2015-03-03	2	2
973	WHITE	2014-01-09	2	13	5	5.33	2	1	1	4	1	2	0	0	2	2	1	2	47	2	5	0	2014-04-22	0	2	2	0			1			2015-01-06	3	0	2014-12-26	2	2
974	WHITE	2014-01-03	3	14	2	7.35	2	1	2	1	1	4	0	0	2	2	2	2	43	2	3	0	2014-04-07	0	2	2	0			1			2015-03-25	3	0	2015-03-18	2	2
975	WHITE	2013-12-20	2	12	5	5.09	2	1	1	1	1	2	0	0	2	2	1	2	37	2	12	0	2014-03-25	0	2	2	0			1			2015-02-04	3	0	2015-01-27	2	2
976	WHITE	2013-12-19	3	12	10	17.18	2	3	2	7	1	8	0	0	1	1	1	1	58.2	1	6	0	2014-06-05	0.3	1	2	1	2014-01-27	20.09	1			2015-04-13	1	4.01	2015-04-13	2	2
977	WHITE	2013-12-03	3	12	6	6.53	2	2	2	6	2	5	0	0	1	3	1	2	51.4	2	8	0	2014-04-28	0	1	2	1	2013-12-30	0.32	1			2015-05-13	3	0	2015-04-30	2	2
978	WHITE	2013-12-06	1	15	2	5.76	2	1	1	6	3	2	0	0	2	2	3	1	39	2	unknown	unknown	2014-03-07	0	2	2	0			1			2015-01-12	3	0	2014-11-10	2	2
979	WHITE	2013-11-25	2	unknown	unknown	8.64	2	1		6	3	2	0	0	1	2	3	2	214	2	unknown	unknown	2014-01-06	0.06	2	2	0			1			2015-04-16	3	0.06	2014-10-09	2	2
980	WHITE	2013-11-22	2	13	5	6.82	2	1	1	4	1	2	0	0	2	2	1	1	59.6	2	6	0	2014-03-05	0	2	2	0			1			2015-04-15	3	0	2015-04-11	2	2
981	WHITE	2013-11-15	3	12	6	10.71	2	3	2	6	1	4	0	0	1	2	3	2	56	2	10	0	2014-02-26	0.34	1	2	1	2013-12-31	0.39	1			2015-05-21	3	0.38	2015-05-18	2	2
982	WHITE	2013-11-14	3	15	2	4.04	2	1	2	4	1	2	0	0	2	2	3	2	50	2	7	0	2014-02-20	0	2	2	0			1			2015-01-20	3	0.02	2014-12-09	2	2
983	WHITE	2013-11-14	1	17	2	4.06	2	1	1	4	3	2	0	0	2	2	3	2	38	2	unknown	unknown	2014-02-17	0	2	2	0			1			2015-04-28	3	0	2015-04-22	2	2
984	WHITE	2013-11-08	2	12	2	7.38	2	1	1	4	1	2	0	0	2	2	3	2	61	2	8	0	2014-02-28	0	2	2	0			1			2015-01-12	3	0	2015-01-08	2	2
985	WHITE	2013-10-17	2	12	2	4.91	2	1	1	6	1	5	0	0	1	2	3	2	58	2	15	0	2013-12-02	0.02	2	2	0			1			2015-04-20	3	0.03	2014-09-23	2	2
986	WHITE	2013-10-14	3	23	3	3.69	2	1	2	4	1	4	0	0	2	2	3	2	58	2	5	0	2013-12-20	0.02	2	2	0			1			2015-04-24	3	0.02	2015-04-16	2	2
987	BLACK OR AFRICAN AMERICAN	2013-10-04	3	12	10	9.63	2	1	2	7	1	6	0	0	1	1	1	2	46	1	11	0	2013-12-10	0.01	2	2	0			1			2014-07-09	3	0	2014-02-17	2	2
988	WHITE	2013-09-12	3	12	4	12.84	2	2	2	6	1	4	1	4	1	1	1	2	79	2	13	0	2013-11-05	0	2	2	1	2014-07-21	0.37	1			2015-05-11	3	0	2015-05-08	1	2
989	WHITE	2013-08-30	3	13	5	4.87	2	1	2	4	1	1	0	0	2	2	2	2	76	2	9	0	2013-12-04	0	2	2	0			1			2015-03-25	3	0	2015-03-25	2	2
991	OTHER	2013-08-22	2	14	4	11.65	2	2	2	1	1	2	0	0	2	2	2	2	73.4	2	9	0	2014-03-19	0	2	2	0			1			2014-06-01	3	0	2014-06-01	2	2
994	WHITE	2013-08-09	1	9	3	5.91	2	1	1	6	3	2	0	0	1	2	3	1	40	2	unknown	unknown	2013-10-04	0	2	2	0			1			2015-05-01	3	0	2015-01-21	2	2
995	WHITE	2015-05-21	2	13	1	6.29	2	1	1	4	1	4	0	0	2	2	3	2	54	2	9	0	2013-09-19	0.03	2	2	0			1			2015-05-21	3	0.02	2015-05-01	2	2
998	WHITE	2013-06-20	2	17	2	4.28	2	1	1	6	1	2	0	0	1	2	3	2	54	2	7	0	2013-09-10	0	2	2	0			1			2015-05-07	3	0	2015-05-07	2	2
999	WHITE	2013-06-13	2	12	4	11.3	2	2	2	6	1	4	0	0	1	2	1	2	50	2	9	0	2013-08-01	0	2	2	0			1			2015-03-20	3	0	2015-03-20	2	2
1001	WHITE	2013-05-30	2	12	4	2.86	2	1	1	4	1	2	0	0	2	2	1	2	45	2	14	0	2013-07-17	0.01	2	2	0			1			2014-10-28	3	0.01	2014-10-23	2	2
1002	ASIAN	2013-05-23	3	12	1	8.64	2	1	2	7	2	4	1	5	1	1	1	2	42	1	20	1	2013-06-29	0	1	2	0			1			2014-09-08	3	0	2014-07-01	2	2
1003	WHITE	2013-05-09	3	13	3	5.69	2	1	2	4	1	4	0	0	2	2	1	2	51	2	8	0	2013-07-15	0.02	2	2	0			1			2014-06-24	3	0	2014-05-22	2	2
1004	WHITE	2013-05-02	2	12	2	4.11	2	1	1	1	1	2	0	0	2	2	2	2	46	2	8	0	2013-08-02	0	2	2	0			1			2015-01-14	3	0	2015-01-05	2	2
1006	WHITE	2013-04-25	1	19	6	3.7	2	1	1	4	3	2	0	0	2	2	2	2	45	2	unknown	unknown	2013-08-08	0	2	2	0			1			2015-02-05	3	0.03	2014-11-17	2	2
1008	WHITE	2013-04-18	2	17	1	5.09	2	1	1	1	1	2	0	0	2	2	3	2	67	2	20	0	2013-09-27	0	2	2	0			1			2015-05-06	3	0	2015-05-01	2	2
1009	WHITE	2013-04-18	1	14	5	4.81	2	1	1	4	3	1	1	4	2	2	3	2	57.8	2	unknown	unknown	2013-08-13	0	2	2	0			1			2015-05-06	3	0	2014-11-24	2	2
1010	WHITE	2013-04-18	2	11	11	5.89	2	1	2	4	1	2	0	0	2	2	3	2	43	2	20	0	2013-05-30	0	2	2	0			1			2014-08-26	3	0.01	2014-08-26	2	2
1011	WHITE	2013-04-12	2	unknown	7	6.53	2	1	1	6	1	2	0	0	1	2	1	2	76	2	8	0	2013-09-11	0	2	2	0			1			2014-12-12	3	0	2014-12-02	2	2
1012	BLACK OR AFRICAN AMERICAN	2013-04-12	2	13	11	12.22	2	3	2	6	2	2	1	5	1	3	3	2	65.5	2	3	2	2013-06-07	0	1	2	0			1			2015-03-12	3	0	2015-03-12	2	2
1013	WHITE	2013-04-04	3	unknown	6	8	2	1	2	6	1	4	0	0	1	2	1	1	78	2	9	0	2013-07-09	0	2	2	0			1			2015-03-03	3	0.01	2014-05-07	2	2
1014	WHITE	2013-03-22	2	13	5	4.1	2	1	1	1	1	2	0	0	2	2	3	2	60.6	2	8	0	2013-05-10	0	2	2	0			1			2015-02-18	3	0.01	2015-02-13	2	2
1015	BLACK OR AFRICAN AMERICAN	2013-03-15	1	20	2	5.41	2	1	1	4	3	1	1	4	2	2	3	2	71	2	unknown	unknown	2013-07-05	0	2	2	0			1			2014-02-20	3	0	2014-02-18	2	2
1017	WHITE	2013-03-14	2	13	1	7.13	2	1	1	4	1	1	0	0	2	2	1	2	44.7	2	16	0	2014-03-24	0	2	2	0			1			2015-05-22	3	0.02	2015-01-19	2	2
1019	WHITE	2013-03-01	2	13	5	10.12	2	2	2	6	1	2	0	0	1	2	1	2	38	2	5	0	2013-05-07	0	2	2	0			1			2015-02-05	3	0	2015-02-05	2	2
1020	WHITE	2013-02-21	2	12	3	4.57	2	1	1	4	1	2	0	0	2	2	1	2	39	2	11	0	2013-04-11	0	2	2	0			1			2014-11-17	3	0	2014-11-12	2	2
1021	BLACK OR AFRICAN AMERICAN	2013-02-21	2	12	2	6.71	2	1	1	4	1	2	0	0	2	2	1	2	39.9	2	20	0	2013-04-08	0	2	2	0			1			2015-02-22	3	0	2015-02-18	2	2
1022	WHITE	2013-02-15	3	25	18	5.91	2	1	2	6	1	4	0	0	2	2	1	2	46	2	8	0	2013-05-15	0	2	2	0			1			2015-03-02	3	0	2015-02-23	1	2
1023	WHITE	2013-02-15	3	13	4	10.83	2	2	2	4	1	4	0	0	2	2	2	2	58	2	12	0	2013-05-20	0	2	2	0			1			2015-05-06	3	0	2015-04-20	2	2
1024	WHITE	2013-02-01	3	12	11	9.49	2	1	2	6	1	2	0	0	1	2	1	2	42	2	8	0	2013-05-01	0	2	2	0			1			2015-01-21	3	0	2014-03-18	2	2
1025	WHITE	2013-01-24	1	11	2	0.56	2	1	1	4	1	1	0	0	2	2	2	2	38	2	14	0	2013-03-09	0	2	2	0			1			2015-03-11	3	0	2015-03-02	2	2
1026	WHITE	2013-01-24	2	12	10	8.9	2	1	2	6	1	2	0	0	1	2	1	2	42	2	9	0	2013-03-26	0	2	2	0			1			2015-03-03	3	0	2015-01-06	2	2
1027	WHITE	2013-01-21	1	12	1	5.78	2	1	1	4	3	2	0	0	2	2	3	2	64	2	unknown	unknown	2013-03-11	0	2	2	0			1			2015-01-19	3	0	2015-01-14	2	2
1028	WHITE	2013-01-17	1	17	1	3.7	2	1	1	1	3	1	0	0	2	2	2	2	105	2	unknown	unknown	2013-03-04	0.03	2	2	0			1			2015-01-06	3	0.03	2014-12-29	2	2
1029	WHITE	2013-01-04	2	17	1	5.41	2	1	1	4	1	1	0	0	2	2	1	2	46.9	2	8	0	2013-04-10	0	2	2	0			1			2014-07-02	3	0	2014-06-25	2	2
1032	WHITE	2012-11-15	1	14	1	7.66	2	1	1	1	3	2	0	0	2	2	3	2	68	2	unknown	unknown	2012-12-26	0.02	2	2	0			1			2014-09-09	3	0.01	2014-09-03	2	2
1033	WHITE	2012-11-08	1	6	1	7.21	2	1	1	4	3	1	0	0	2	2	2	2	29	2	unknown	unknown	2013-01-16	0	2	2	0			1			2015-03-25	3	0	2015-02-06	2	2
1034	BLACK OR AFRICAN AMERICAN	2012-11-01	2	17	2	10.44	2	2	2	4	1	2	0	0	2	2	2	2	55	2	16	0	2013-02-19	0	2	2	0			1			2013-10-02	3	0	2013-10-02	2	2
1036	WHITE	2012-09-14	2	14	2	18.32	2	2	2	6	1	4	0	0	1	2	1	1	88	2	9	0	2012-11-27	0	2	2	0			1			2014-12-22	3	0.05	2014-12-22	2	2
1037	WHITE	2012-09-07	2	12	7	7.15	2	1	2	7	1	2	0	0	1	2	1	1	57	1	16	0	2012-10-15	0	1	2	0			1			2015-04-15	3	0	2015-04-15	2	2
1038	WHITE	2012-09-06	2	14	5	4.6	2	1	1	6	1	2	0	0	1	2	3	2	30.7	2	11	0	2013-06-11	0	2	2	0			1			2014-08-13	3	0	2014-07-07	2	2
1041	WHITE	2012-08-16	2	15	5	13.69	2	3	2	6	1	2	0	0	1	2	3	1	100.3	2	10	0	2012-10-09	0	2	2	0			1			2014-07-09	3	0.05	2014-07-08	2	2
1042	WHITE	2012-08-10	2	12	8	6.13	2	1	2	4	1	2	0	0	2	2	3	2	45	2	17	0	2012-09-20	0.03	2	2	0			1			2015-01-15	3	0.03	2015-01-05	2	2
1043	WHITE	2012-07-19	3	12	5	5.44	2	1	2	6	1	4	1	5	1	2	3	1	46.4	2	14	0	2012-08-28	0.02	2	2	1	2015-03-12	0.23	1			2015-05-28	3	0.01	2015-04-27	1	2
1045	WHITE	2012-06-21	1	14	1	12.72	2	2	2	6	1	1	1	4	1	2	1	1	83.6	2	24	0	2012-07-26	0.02	2	2	0			1			2015-02-13	3	0	2015-02-05	2	2
1046	WHITE	2012-05-31	3	12	3	12.79	2	2	2	6	2	4	0	0	1	2	1	1	72	2	7	1	2012-10-05	0.76	2	2	1	2012-10-05	0.76	2	unknown	unknown	2012-10-05	4	0.76	2012-10-05	2	2
1047	WHITE	2012-05-17	3	12	9	6.12	2	1	2	4	1	2	1	5	2	2	1	2	52	2	15	0	2012-10-03	0	2	2	0			1			2014-09-24	3	0	2014-09-16	2	2
1048	BLACK OR AFRICAN AMERICAN	2012-05-11	1	14	4	5.1	2	1	1	4	3	1	0	0	2	2	3	2	57	2	unknown	unknown	2012-09-26	0	2	2	0			1			2014-01-28	3	0.01	2013-09-25	2	2
1049	WHITE	2012-05-03	2	12	5	6.4	2	1	1	6	1	4	0	0	1	2	2	2	49	2	8	0	2012-06-15	0.01	2	2	0			1			2015-03-10	3	0	2015-03-06	2	2
1050	WHITE	2012-04-26	2	14	7	8.22	2	1	2	6	1	2	0	0	1	2	3	2	58.4	2	14	0	2012-09-06	0	2	2	0			1			2012-09-06	3	0	2012-09-06	2	2
1051	WHITE	2012-04-19	3	14	4	5.04	2	1	2	6	1	5	0	0	1	2	3	1	58	2	8	0	2012-07-24	0	2	2	0			1			2015-05-11	3	0	2015-05-06	1	2
1053	WHITE	2012-03-08	3	13	9	10.47	2	2	2	6	1	2	0	0	1	2	3	1	42	2	10	0	2012-06-04	0.01	2	2	0			1			2014-12-16	3	0	2014-11-19	1	2
1054	WHITE	2012-02-24	2	12	2	6.99	3	1	1	6	3	2	0	0	1	2	3	2	29.2	2	unknown	unknown	2012-10-23	0.03	2	2	0			1			2015-04-23	3	0.05	2015-04-16	2	2
1055	WHITE	2012-02-09	2	12	4	5.96	2	1	1	6	1	2	0	0	1	2	3	1	67	2	14	0	2012-03-12	0.02	2	2	0			1			2012-09-20	3	0.04	2012-09-13	2	2
1056	WHITE	2012-02-02	2	12	6	1.06	1	1	2	4	1	2	0	0	2	2	3	2	47	2	11	0	2012-03-05	0	2	2	0			1			2015-03-30	3	0	2015-03-30	2	2
1057	BLACK OR AFRICAN AMERICAN	2012-01-27	2	13	6	5.57	2	1	1	6	3	4	1	5	1	1	3	1	49	2	unknown	unknown	2012-02-08	0	2	2	0			1			2015-04-22	3	0.09	2015-03-17	2	2
1058	WHITE	2012-01-27	3	12	9	5.4	2	1	2	7	2	6	0	0	1	1	1	1	34	1	25	3	2012-07-26	0.01	1	2	0			1			2015-03-19	3	0.02	2015-03-19	2	2
1059	BLACK OR AFRICAN AMERICAN	2012-01-26	3	13	2	9.54	2	1	2	7	1	4	0	0	1	2	3	2	130	2	20	0	2012-02-27	0.02	2	2	1	2012-12-03	0.28	1			2015-03-30	4	1.85	2015-03-27	1	2
1060	WHITE	2012-01-26	1	6	1	3.95	2	1	1	4	3	1	0	0	2	2	3	2	44.5	2	unknown	unknown	2013-06-14	0.05	2	2	0			1			2014-07-07	3	0.05	2014-07-07	2	2
1062	WHITE	2012-01-12	2	9	unknown	8.69	2	1	2	6	1	2	0	0	1	2	3	2	40	2	18	0	2012-04-09	0	2	2	0			1			2015-05-20	3	0.04	2015-05-15	1	2
1063	WHITE	2012-01-02	1	15	1	4.54	2	1	1	4	3	2	0	0	2	2	3	2	76	2	unknown	unknown	2012-04-11	0.02	2	2	0			1			2015-02-11	3	0	2015-02-09	2	2
1064	WHITE	2012-01-12	3	12	3	5.05	2	1	2	4	3	5	0	0	2	2	3	2	61	2	unknown	unknown	2012-02-27	0.01	2	2	0			1			2015-01-09	3	0	2015-01-09	2	2
1065	WHITE	2011-12-22	1	12	5	3.41	2	1	1	6	3	2	0	0	1	2	3	1	41.7	2	unknown	unknown	2012-03-02	0	2	2	0			1			2014-06-30	3	0	2014-06-30	2	2
1066	WHITE	2011-12-15	2	13	5	11.49	2	2	2	4	1	4	0	0	2	2	3	2	35	2	7	0	2012-03-06	0	2	2	0			1			2014-12-30	3	0	2014-10-29	2	2
1068	WHITE	2011-12-08	1	12	1	5	2	1	1	6	3	4	0	0	1	2	1	1	38	2	unknown	unknown	2012-01-24	0.05	1	2	0			1			2015-03-24	3	0.02	2014-05-01	2	2
1069	WHITE	2011-11-17	1	12	1	7.46	2	2	2	4	3	1	0	0	2	2	3	2	80	2	unknown	unknown	2011-12-27	0.02	2	2	0			1			2015-05-21	3	0.02	2015-05-14	2	2
1071	WHITE	2011-11-04	2	12	3	8.3	2	1	1	7	2	4	0	0	1	2	3	1	30	1	5	1	2011-12-21	0	1	2	1	2012-10-15	0.32	1			2015-12-01	4	0.72	2015-12-01	2	2
1072	BLACK OR AFRICAN AMERICAN	2011-11-03	1	15	7	6.08	2	1	1	6	1	1	0	0	1	2	3	2	73	2	18	0	2012-02-22	0.32	3	2	1	2012-02-22	0.32	1			2012-06-08	4	0.58	2012-06-08	3	2
1073	WHITE	2011-11-03	2	20	1	5.44	2	1	1	4	3	1	0	0	2	2	3	2	84	2	unknown	unknown	2025-01-01	unknown	3	2	3			3			2017-06-30	3	999	2025-01-01	3	2
1074	WHITE	2011-10-28	3	8	5	6.17	2	1	2	6	1	4	0	0	1	2	3	2	47.7	2	8	0	2012-03-09	0	2	2	0			1			2015-01-15	3	0	2014-06-30	2	2
1075	WHITE	2011-10-20	1	14	6	4.88	2	2	2	4	3	1	0	0	2	2	3	2	61	2	unknown	unknown	2012-02-17	0	2	2	0			1			2015-01-12	3	0	2015-01-07	2	2
1076	WHITE	2011-10-20	2	12	4	5.26	2	1	1	4	1	1	0	0	2	2	3	2	90.1	2	9	0	2012-02-15	0	2	2	0			1			2015-04-06	3	0	2014-11-13	2	2
1077	WHITE	2011-10-20	1	14	2	2.35	2	1	1	1	1	1	0	0	2	2	3	2	64	2	8	0	2011-11-16	0	2	2	0			1			2015-03-21	3	0	2015-03-21	2	2
1078	WHITE	2011-10-20	2	12	2	4.99	2	1	1	4	3	2	0	0	2	2	3	2	54	2	unknown	unknown	2012-10-24	0.02	2	2	0			1			2014-10-09	3	0.03	2014-10-02	2	2
1079	WHITE	2011-10-13	2	12	2	3.57	2	1	1	4	1	4	0	0	2	2	3	2	59.5	2	12	0	2012-01-01	0	3	2	0			1			2012-02-10	3	0	2012-01-01	3	2
1080	WHITE	2011-10-07	3	12	2	8.46	2	1	2	6	1	2	0	0	2	2	3	1	65.7	2	20	0	2011-11-29	0.01	2	2	0			1			2015-04-20	3	0	2015-04-15	2	2
1081	WHITE	2011-09-22	3	16	6	4.4	2	1	2	6	1	2	0	0	1	2	3	2	56	2	5	0	2011-12-20	0	2	2	0			1			2015-04-28	3	0.04	2015-04-21	2	2
1082	WHITE	2011-09-22	1	12	3	7.2	2	1	1	4	3	2	0	0	2	2	3	2	32	2	unknown	unknown	2011-11-10	0	2	2	0			1			2014-08-29	3	0	2014-04-03	2	2
1083	WHITE	2011-09-22	3	11	9	8.11	2	1	2	7	2	4	1	5	1	1	3	1	44	1	17	1	2011-11-07	0	1	2	0			1			2015-05-18	3	0.03	2014-09-18	2	2
1084	WHITE	2011-09-12	3	16	6	6.68	2	1	2	6	1	2	0	0	1	2	1	2	75	2	18	0	2011-11-02	0	2	2	0			1			2015-05-06	3	0.08	2015-05-04	2	2
1085	WHITE	2011-09-12	2	14	5	4.17	2	2	2	1	1	2	0	0	2	2	3	2	31	2	21	0	2011-10-12	0.02	2	2	0			1			2014-11-18	3	0.02	2014-11-18	2	2
1086	WHITE	2011-08-29	1	10	6	4.1	2	2	2	6	1	1	0	0	1	2	3	1	35	2	14	0	2011-11-03	0	2	2	0			1			2015-02-27	3	0.01	2015-02-23	2	2
1087	BLACK OR AFRICAN AMERICAN	2011-07-29	1	12	4	4.84	2	2	2	4	1	1	0	0	2	2	3	2	68	2	10	0	2011-09-19	0	2	2	0			1			2015-01-21	3	0	2015-01-16	2	2
1088	WHITE	2011-07-29	3	12	1	5.21	2	2	2	6	1	2	0	0	1	2	3	2	69.2	2	16	0	2011-09-10	0.02	2	2	1	2014-12-16	0.39	1			2015-05-11	4	0.51	2015-05-01	1	2
1089	WHITE	2011-07-15	2	12	3	5.1	2	1	1	4	3	2	1	5	2	2	3	2	37	2	unknown	unknown	2011-09-13	0	2	2	0			1			2014-12-30	3	0.01	2014-12-22	2	2
1090	WHITE	2011-06-30	1	12	1	4.72	2	1	1	4	3	2	0	0	2	2	3	2	70	2	unknown	unknown	2011-08-18	0.01	2	2	0			1			2014-10-29	3	0	2014-09-16	2	2
1091	WHITE	2011-06-29	1	16	9	4.14	2	1	2	4	1	1	0	0	2	2	3	2	44	2	11	0	2011-08-17	0	2	2	0			1			2014-09-24	3	0	2014-07-25	2	2
1092	WHITE	2011-06-17	1	16	1	4.16	2	1	1	4	1	1	1	4	2	2	3	2	44	2	27	0	2011-07-29	0.01	2	2	0			1			2014-06-11	3	0	2014-05-22	2	2
1093	OTHER	2011-06-13	1	11	5	4.52	2	1	1	4	1	1	1	4	2	2	3	2	39	2	30	0	2011-08-12	0.02	2	2	0			1			2013-09-25	3	0.03	2013-06-26	2	2
1094	WHITE	2011-06-10	3	12	7	15	2	2	2	6	2	4	1	5	1	1	3	2	93	2	12	1	2011-07-25	0.64	1	2	1	2011-07-25	0.64	1			2015-04-27	3	0	2015-04-24	2	2
1095	WHITE	2011-06-02	2	12	3	3.96	2	1	1	6	1	2	0	0	1	2	3	2	36	2	20	0	2012-05-24	0.02	2	2	0			1			2014-12-09	3	0.02	2014-12-09	2	2
1097	BLACK OR AFRICAN AMERICAN	2011-05-27	2	18	1	4.57	2	1	1	4	1	2	0	0	2	2	3	2	48	2	7	0	2011-07-14	0.02	2	2	0			1			2014-08-19	3	0	2014-08-11	2	2
1100	WHITE	2011-05-17	3	12	11	5.95	2	1	2	7	1	8	0	0	1	2	1	1	45	2	13	0	2011-07-11	0.11	1	2	1	2011-09-06	0.23	1			2015-04-03	3	0	2015-04-03	2	2
1101	WHITE	2011-05-17	1	14	3	5.73	2	1	1	6	3	2	0	0	1	1	1	2	37	2	unknown	unknown	2011-07-11	0.01	2	2	0			1			2014-09-03	3	0	2014-08-18	2	2
1102	WHITE	2011-05-05	1	16	2	4.2	2	1	1	6	1	2	0	0	1	2	3	2	53	2	15	0	2011-06-16	0.02	2	2	0			1			2014-12-15	3	0.02	2014-12-15	2	2
1103	WHITE	2011-04-22	2	12	5	4.23	2	1	1	6	1	2	0	0	1	2	3	2	48.7	2	17	0	2011-06-08	0.01	2	2	0			1			2015-01-21	3	0	2015-01-21	2	2
1104	WHITE	2011-04-22	1	14	1	10.53	2	2	2	4	3	1	0	0	2	2	3	2	97	2	unknown	unknown	2011-06-15	0	2	2	0			1			2014-09-30	3	0	2014-05-27	2	2
1105	WHITE	2011-04-08	2	12	2	6.35	2	1	1	4	1	1	1	4	2	2	3	2	36.7	2	14	0	2011-05-16	0.02	3	2	0			1			2011-05-16	3	0.02	2011-05-16	3	2
1106	WHITE	2011-04-07	1	11	4	8.9	2	1	1	6	3	1	0	0	1	2	3	2	31	2	4	0	2011-06-02	0	2	2	0			1			2013-08-14	3	0.02	2013-08-06	1	2
1107	WHITE	2011-04-01	2	12	8	3.09	2	2	2	6	1	2	0	0	1	2	3	2	46.8	2	11	0	2011-05-24	0	2	2	0			1			2015-03-17	3	0	2015-03-05	2	2
1108	WHITE	2011-03-28	1	12	5	7.79	2	1	1	4	3	2	0	0	2	2	3	2	51	2	unknown	unknown	2011-05-04	0.02	2	2	0			1			2015-03-23	3	0.02	2015-03-20	2	2
1109	WHITE	2011-03-28	2	12	5	4.9	2	1	1	6	1	2	0	0	1	2	3	2	36	2	14	0	2011-05-06	0	2	2	0			1			2015-02-04	3	0	2015-02-04	2	2
1110	WHITE	2011-03-04	2	13	12	3.07	2	2	2	6	1	4	0	0	1	2	1	2	31	2	27	0	2011-04-12	0	2	2	0			1			2013-12-31	3	0	2013-12-31	2	2
1111	WHITE	2011-02-24	2	12	3	5.33	2	1	1	6	1	2	0	0	1	2	3	1	57	2	16	0	2011-04-19	0.02	2	2	1	2013-01-01	0.27	1			2015-05-21	3	0.02	2015-02-05	1	2
1112	ASIAN	2011-02-18	1	25	4	5.88	2	1	1	4	3	1	1	4	2	2	3	2	47	2	unknown	unknown	2011-04-11	0	2	2	0			1			2015-01-15	3	0	2013-01-17	2	2
1113	WHITE	2011-02-10	2	13	6	3.2	2	2	2	6	1	2	0	0	1	2	3	2	45.3	2	7	0	2011-07-01	0.02	2	2	0			2	2012-08-19	R temporal hematoma (complication from cerebral AVM)	2011-07-01	3	0.02	2011-07-01	2	2
1115	WHITE	2011-01-28	2	13	3	4.39	2	1	1	6	1	2	0	0	1	2	3	2	49	2	19	0	2011-03-17	0.02	1	2	1	2015-04-01	0.24	1			2015-05-27	3	0	2015-05-27	1	2
1116	WHITE	2011-01-24	2	12	2	6.6	2	2	2	6	1	4	0	0	1	2	3	2	53	2	19	0	2011-05-03	0.06	1	2	1	2012-11-17	0.22	1			2014-08-22	3	0.13	2014-07-11	2	2
1117	WHITE	2011-01-24	3	12	8	16.36	2	2	2	6	1	4	0	0	1	2	1	1	44	2	15	0	2011-03-15	0.03	1	2	0			1			2015-02-08	3	0.02	2015-01-23	2	2
1118	WHITE	2011-01-21	1	13	3	5	2	1	1	4	3	2	0	0	2	2	3	2	49	2	unknown	unknown	2011-03-16	0.01	2	2	0			1			2011-07-14	3	0	2011-07-14	2	2
1119	WHITE	2011-01-17	2	12	3	7.92	2	1	1	6	1	4	1	5	1	2	1	1	49	2	10	0	2011-04-08	0	2	2	0			1			2015-05-05	3	0.04	2014-12-09	2	2
1120	WHITE	2011-01-14	1	12	1	8.44	2	1	1	1	3	1	0	0	2	2	3	2	58	2	unknown	unknown	2011-02-25	0.01	2	2	0			1			2014-12-12	3	0.01	2014-12-05	2	2
1121	WHITE	2011-01-14	1	12	1	16.5	2	3	2	1	1	1	1	4	2	2	3	2	85	2	14	0	2011-03-09	0	2	2	0			1			2015-01-20	3	0.01	2015-01-15	2	2
1122	WHITE	2011-01-13	3	12	2	4.46	2	1	2	4	1	1	1	4	2	2	3	2	75	2	9	0	2011-03-01	0	2	2	0			1			2015-04-08	3	0	2015-04-02	2	2
1123	WHITE	2011-01-07	2	20	3	4.01	2	1	1	6	1	2	0	0	1	2	3	2	40	2	14	0	2011-03-02	0	2	2	0			1			2015-05-29	3	0.12	2015-03-12	2	2
1125	BLACK OR AFRICAN AMERICAN	2010-12-27	3	12	1	13.47	2	2	2	4	1	2	0	0	2	2	3	2	71	2	8	0	2011-08-15	0	2	2	0			1			2014-08-23	3	0	2014-08-14	2	2
1129	BLACK OR AFRICAN AMERICAN	2010-12-09	3	13	8	16.5	2	2	2	7	1	4	0	0	1	2	1	1	37.4	1	21	0	2011-03-14	0.01	2	2	0			1			2015-03-16	3	0.07	2013-09-18	2	2
1130	WHITE	2010-12-03	1	18	2	4.82	2	1	1	6	3	2	0	0	1	2	1	2	97	2	unknown	unknown	2011-01-28	0.01	2	2	0			1			2014-11-19	3	0	2014-11-10	2	2
1131	WHITE	2010-12-02	1	12	2	6.6	2	2	2	6	1	2	0	0	1	2	3	2	92	2	19	0	2011-01-03	0	2	2	0			1			2014-10-20	3	0.01	2014-10-15	2	2
1132	WHITE	2010-11-19	2	10	7	2.7	2	2	2	7	1	4	1	5	1	2	1	1	117	1	14	0	2010-12-14	0	1	2	1	2011-03-25	0.2	2	2013-12-12	unknown	2013-10-14	3	0.06	2013-10-14	2	2
1133	WHITE	2010-11-18	1	10	6	5.48	2	1	2	4	1	1	1	4	2	2	1	2	46	2	14	0	2011-02-04	0.01	2	2	0			1			2012-05-10	3	0	2012-05-05	2	2
1134	WHITE	2010-11-18	1	12	2	4.85	2	2	2	4	3	1	0	0	2	2	1	2	61	2	unknown	unknown	2011-01-03	0	2	2	0			1			2015-03-10	3	0	2015-03-04	2	2
1135	WHITE	2010-11-12	1	13	2	2.58	2	1	1	4	3	2	0	0	2	2	3	2	54	2	unknown	unknown	2011-01-10	0	2	2	0			1			2015-01-21	3	0	2015-01-16	2	2
1136	WHITE	2010-11-12	2	14	7	5.67	2	1	2	6	1	1	1	4	1	2	1	1	71.5	2	11	0	2011-01-18	0.05	3	2	3			1			2011-01-18	3	0.05	2011-01-18	3	2
1137	WHITE	2010-11-12	2	12	6	6.6	2	1	2	6	1	2	0	0	1	2	3	2	63	2	11	0	2011-04-07	0	2	2	0			2	2012-09-17	AML complications (infection)	2012-07-27	3	0	2012-07-27	2	2
1138	WHITE	2010-11-08	2	12	3	8.2	2	2	2	6	1	4	1	5	1	2	1	1	38.9	2	12	0	2010-12-13	0	2	2	0			1			2015-03-03	3	0	2015-02-17	2	2
1139	WHITE	2010-11-01	1	12	1	0.51	2	1	1	2	1	1	0	0	2	2	3	2	34	2	6	0	2011-01-04	0.02	2	2	0			1			2014-01-20	3	0.02	2011-03-21	2	2
1140	WHITE	2010-11-05	1	10	2	6.67	2	2	2	4	1	1	0	0	2	2	3	2	95	2	13	0	2010-12-20	0.03	2	2	0			1			2014-10-17	3	0.02	2014-09-24	2	2
1141	WHITE	2010-10-29	3	10	4	4.4	2	1	2	6	1	4	0	0	1	1	3	2	20	2	13	0	2010-12-01	0.04	2	2	0			1			2014-11-26	3	0.04	2014-06-23	2	2
1142	WHITE	2010-10-28	2	10	2	4.44	2	1	1	6	1	2	0	0	1	1	3	2	48	2	11	0	2010-12-29	0.01	2	2	0			1			2012-05-02	3	0.01	2012-05-02	2	2
1143	WHITE	2010-10-15	3	12	9	5.81	2	2	2	6	1	2	1	5	1	2	3	2	45	2	13	0	2010-11-29	0	2	2	0			1			2015-03-18	3	0	2015-03-18	2	2
1144	WHITE	2010-10-14	1	12	6	5.91	2	1	2	6	3	1	0	0	1	2	3	1	36	2	unknown	unknown	2010-11-24	0.02	3	2	0			3			2010-11-24	3	0.02	2010-11-24	3	2
1146	WHITE	2010-10-06	1	12	1	11.24	2	2	2	6	1	2	0	0	1	2	3	2	38.8	2	14	0	2011-07-05	0.01	2	2	0			1			2014-06-30	3	0	2013-08-16	2	2
1147	BLACK OR AFRICAN AMERICAN	2010-10-01	3	12	6	5.83	2	1	2	6	1	4	0	0	1	2	3	2	32	2	8	0	2025-01-01	unknown	3	2	3			2	unknown	unknown	2017-06-30	3	999	2025-01-01	3	2
1148	WHITE	2010-09-30	1	10	unknown	7.8	2	1	1	4	3	1	0	0	2	2	3	2	33	2	unknown	unknown	2010-11-08	0	2	2	0			1			2014-06-06	3	0	2014-06-06	2	2
1150	BLACK OR AFRICAN AMERICAN	2010-09-17	2	14	2	20.09	1	2	2	6	1	2	0	0	1	2	3	1	57	2	11	0	2011-01-25	0	2	2	0			1			2014-11-13	3	0	2014-11-03	2	2
1151	WHITE	2010-09-13	1	8	4	7.67	2	1	2	4	1	1	0	0	2	2	3	1	49.5	2	20	0	2010-11-02	0.02	2	2	0			1			2014-03-05	3	0.02	2014-03-05	2	2
1152	WHITE	2010-09-09	1	6	2	5.19	2	1	1	4	3	1	1	4	2	2	3	2	28.8	2	unknown	unknown	2010-10-26	0.03	2	2	0			1			2015-04-06	3	0.05	2015-04-03	2	2
1153	WHITE	2010-09-09	2	12	6	7.73	2	1	2	6	1	2	0	0	2	2	3	2	48	2	15	0	2010-10-25	0.02	2	2	0			1			2014-12-17	3	0.06	2014-12-17	2	2
1154	WHITE	2010-08-24	2	17	5	4.47	2	1	1	4	1	1	0	0	2	2	1	2	66	2	10	0	2011-07-20	0	2	2	0			1			2015-05-29	3	0	2014-09-23	2	2
1155	WHITE	2010-08-13	1	12	1	14.21	2	2	2	4	1	1	0	0	2	2	3	2	74	2	21	0	2010-12-29	0.02	2	2	0			1			2014-09-05	3	0.03	2014-09-02	2	2
1156	WHITE	2010-08-02	2	13	7	6.3	2	1	2	4	1	2	0	0	2	2	3	2	45	2	14	0	2010-09-07	0	2	2	0			1			2013-08-27	3	0	2012-08-08	2	2
1158	WHITE	2010-07-12	1	12	1	18.34	2	2	2	4	1	1	0	0	2	2	3	2	86	2	13	0	2010-11-16	0.01	2	2	0			2	2014-08-18	acute renal failure	2013-04-05	3	0.02	2013-04-05	2	2
1159	WHITE	2010-06-24	2	12	1	4.51	2	1	1	6	1	1	1	4	1	2	1	1	55.6	2	15	0	2010-07-30	0.01	2	2	0			1			2014-07-21	3	0.01	2014-07-17	2	2
1161	WHITE	2010-06-04	3	12	4	6.9	2	1	2	6	1	4	0	0	1	2	1	2	54	2	13	0	2011-04-04	0	2	2	0			1			2015-03-09	3	0.07	2014-12-01	2	2
1162	PATIENT DECLINED	2010-06-04	2	12	4	7.18	2	2	2	4	1	2	0	0	2	2	3	2	73	2	12	0	2011-03-01	0.01	2	2	0			1			2014-12-11	3	0.02	2014-12-02	2	2
1163	WHITE	2010-05-24	1	10	1	4.81	2	1	1	6	3	2	0	0	1	2	3	2	37	2	unknown	unknown	2010-06-28	0	2	2	0			1			2015-05-22	3	0.01	2015-05-11	2	2
1164	** NO DESCRIPTION **	2010-05-12	3	19	5	5.3	2	1	2	6	1	4	0	0	1	2	3	2	49	2	11	0	2010-07-21	0	2	2	0			1			2014-12-11	3	0.01	2014-06-10	2	2
1165	WHITE	2010-04-23	1	12	3	2.7	2	1	1	6	1	1	1	4	1	2	1	2	90	2	18	0	2010-06-02	0	2	2	0			1			2014-08-22	3	0.02	2014-08-15	2	2
1166	WHITE	2010-04-23	2	12	1	9.5	2	1	1	2	3	1	0	0	2	2	3	2	49	2	unknown	unknown	2010-05-29	0	2	2	0			1			2012-12-08	3	0	2012-12-08	2	2
1167	WHITE	2010-04-22	2	12	7	6.3	2	2	2	6	3	2	0	0	1	2	1	2	33	2	unknown	unknown	2010-09-09	0	2	2	0			1			2014-10-27	3	0	2014-10-22	2	2
1168	WHITE	2010-04-22	1	8	1	2.67	2	1	1	4	3	1	0	0	2	2	3	2	44	2	unknown	unknown	2010-06-07	0	2	2	0			1			2011-06-10	3	0	2010-12-06	2	2
1170	WHITE	2010-04-08	1	13	1	8.98	2	2	2	4	3	1	1	4	2	2	2	2	75	2	unknown	unknown	2010-09-17	0.02	2	2	0			1			2014-09-19	3	0.02	2014-03-12	2	2
1171	WHITE	2010-03-29	1	10	1	8.5	2	1	1	4	1	1	0	0	2	2	3	2	41	2	18	0	2010-05-14	0	2	2	0			3			2010-05-14	3	0	2010-05-14	2	2
1172	WHITE	2010-03-18	3	10	1	5.6	2	1	2	6	1	2	0	0	2	2	1	2	42	2	15	0	2010-05-04	0	2	2	0			1			2015-03-06	3	0.05	2015-01-14	2	2
1173	WHITE	2010-03-12	1	14	1	8.8	2	1	1	4	3	1	0	0	2	2	2	2	182	2	unknown	unknown	2010-12-20	0.03	2	2	0			1			2014-09-04	3	0.02	2014-08-27	2	2
1174	WHITE	2010-03-12	1	2	2	11.7	2	2	2	4	1	1	0	0	2	2	3	2	67.5	2	5	0	2010-04-21	0	2	2	0			1			2011-09-02	3	0	2010-04-21	2	2
1175	WHITE	2010-02-22	2	unknown	unknown	4.67	2	1	1	2	1	1	0	0	2	2	3	2	49	2	11	0	2010-04-07	0.01	2	2	0			1			2014-10-06	3	0.01	2014-04-11	2	2
1176	WHITE	2010-02-11	1	14	2	9.54	2	1	1	4	3	1	0	0	2	2	3	2	66	2	unknown	unknown	2010-06-23	0	2	2	0			1			2015-04-21	3	0	2015-04-21	2	2
1177	WHITE	2010-02-11	1	10	6	4.4	2	2	2	6	1	1	0	0	1	2	3	1	30	2	19	0	2010-03-26	0	2	2	0			1			2015-03-24	3	0.02	2015-02-17	2	2
1178	BLACK OR AFRICAN AMERICAN	2010-02-11	1	10	3	2.2	2	2	2	2	1	1	0	0	2	2	3	2	56	2	10	0	2010-03-26	0	2	2	0			1			2014-05-21	3	0	2014-04-15	2	2
1179	WHITE	2010-02-11	1	12	1	10.65	2	2	2	4	3	1	0	0	2	2	3	2	58	2	unknown	unknown	2010-03-29	0.03	2	2	0			1			2012-06-27	3	0.02	2012-01-30	2	2
1180	WHITE	2010-02-09	2	9	5	4.99	2	2	2	6	1	2	0	0	1	1	1	1	33	2	19	0	2010-03-15	0	2	2	0			1			2015-02-05	3	0.06	2015-02-03	2	2
1181	WHITE	2010-01-29	3	17	6	6.1	2	1	2	4	1	4	0	0	1	2	3	2	53	2	23	0	2010-03-09	0.01	3	2	3			3			2010-03-09	3	0.01	2010-03-09	3	2
1182	WHITE	2010-01-22	1	11	4	4.34	2	1	1	4	3	1	0	0	2	2	3	2	34.4	2	unknown	unknown	2010-06-02	0	2	2	0			1			2014-12-29	3	0.04	2014-12-10	2	2
1183	WHITE	2010-01-22	2	11	4	5.32	2	1	1	7	1	2	0	0	1	2	1	2	36	1	9	0	2010-10-06	0.03	2	2	0			1			2015-03-10	3	0.04	2015-03-04	2	2
1187	WHITE	2009-12-10	1	14	1	1.94	2	1	1	4	1	1	0	0	2	2	3	2	38	2	13	0	2010-09-16	0	2	2	0			1			2014-02-18	3	0	2014-02-18	2	2
1188	WHITE	2009-12-10	1	13	4	4.26	2	1	1	2	1	1	0	0	2	2	3	2	54.4	2	7	0	2010-09-03	0	2	2	0			1			2014-10-07	3	0.04	2014-09-22	2	2
1189	WHITE	2009-11-20	2	8	2	5.36	2	1	1	6	1	2	0	0	1	2	1	2	34	2	10	0	2009-12-19	0	2	2	0			1			2011-05-31	3	999	2025-01-01	2	2
1190	WHITE	2009-11-20	3	12	6	5.1	2	1	2	6	1	4	0	0	1	2	3	1	49.8	2	15	0	2010-03-23	0.01	3	2	0			1			2010-04-21	3	0.01	2010-03-23	3	2
1191	WHITE	2009-11-13	2	14	12	10.02	2	2	2	7	1	4	1	5	1	2	1	1	37	1	13	0	2011-12-12	0	2	2	0			1			2015-04-29	3	0.13	2015-04-28	2	2
1192	WHITE	2009-11-12	1	10	1	2.21	2	2	2	4	1	1	0	0	2	2	3	2	64	2	11	0	2009-12-15	0	2	2	0			1			2015-03-17	3	0.02	2015-03-12	2	2
1193	WHITE	2009-11-12	1	10	3	12.7	2	2	2	4	1	1	0	0	2	2	3	2	69.9	2	21	0	2010-01-06	0	2	2	0			1			2012-10-02	3	0	2011-09-26	2	2
1194	WHITE	2009-11-09	2	8	3	6.53	2	1	1	7	2	2	0	0	1	2	1	2	45	1	15	1	2009-12-08	0.01	2	2	0			1			2015-05-22	3	0.08	2015-05-22	2	2
1195	WHITE	2009-10-30	1	12	5	4.15	2	1	1	4	3	1	0	0	2	2	3	2	46.6	2	unknown	unknown	2010-04-27	0	2	2	0			1			2013-12-30	3	0.02	2013-12-24	2	2
1196	WHITE	2009-10-29	2	12	unknown	5.9	2	1	1	2	1	2	0	0	2	2	3	2	31.2	2	22	0	2009-12-11	0	3	2	0			1			2009-12-22	3	0	2009-12-11	2	2
1197	WHITE	2009-09-25	1	10	1	6.93	2	1	1	4	3	1	0	0	2	2	3	2	52	2	unknown	unknown	2010-02-08	0	2	2	0			1			2014-09-04	3	0.01	2014-08-25	2	2
1198	WHITE	2009-09-21	1	10	unknown	5.62	2	1	1	6	3	2	0	0	1	2	1	1	44	2	unknown	unknown	2010-03-15	0.02	2	2	0			1			2014-03-11	3	0	2014-03-11	2	2
1199	ASIAN	2009-09-18	2	12	5	8.73	2	1	1	6	1	2	0	0	1	2	3	1	30	2	5	0	2009-11-01	0.1	3	2	0			1			2009-11-12	3	0.1	2009-11-01	3	2
1200	WHITE	2009-09-14	1	15	2	8.54	2	1	1	5	1	1	0	0	1	2	3	1	49	2	13	0	2010-03-23	0	3	2	0			3			2013-01-11	3	0	2013-01-11	2	2
1203	WHITE	2009-09-03	1	13	3	4.1	2	1	1	6	3	1	0	0	1	2	3	1	62	2	unknown	unknown	2009-12-30	0	2	2	0			1			2015-04-15	3	0	2015-04-15	2	2
1204	AMERICAN INDIAN OR ALASKA NATI	2009-09-03	1	8	1	5.89	2	1	1	4	3	1	0	0	2	2	3	1	39.2	2	unknown	unknown	2009-10-10	0	2	2	0			1			2014-08-05	3	0.02	2014-06-05	2	2
1205	WHITE	2009-08-31	1	10	unknown	7.09	2	1	1	6	3	2	0	0	1	2	3	1	54	2	unknown	unknown	2009-10-13	0	2	2	0			1			2012-08-09	3	0	2012-01-30	2	2
1206	black	2009-08-28	1	14	9	6.6	2	1	2	6	1	1	0	0	1	2	1	2	48	2	7	0	2025-01-01	unknown	3	2	3			3			2017-06-30	3	0	2016-11-11	3	2
1207	WHITE	2009-08-21	1	13	4	14.74	2	2	2	4	1	1	0	0	2	2	1	1	84.1	2	9	0	2010-02-17	0	2	2	0			1			2010-02-17	3	0	2010-02-17	3	2
1208	WHITE	2009-08-17	1	12	2	5.18	2	1	1	4	3	1	0	0	2	2	3	2	53	2	unknown	unknown	2009-09-17	0	2	2	0			1			2011-06-07	3	0.02	2011-06-03	2	2
1209	WHITE	2009-08-05	2	10	7	5.71	2	1	2	6	1	2	0	0	1	2	1	2	66	2	9	0	2009-11-04	0	2	2	0			1			2015-02-03	3	0	2014-10-31	2	2
1210	WHITE	2009-08-03	3	15	10	5.66	2	1	2	4	1	2	0	0	2	2	1	2	47	2	24	0	2009-09-01	0.04	2	2	0			1			2012-10-03	3	0	2012-10-01	2	2
1212	WHITE	2009-07-31	2	13	3	5.5	2	1	1	4	1	2	0	0	2	2	1	2	41	2	11	0	2009-12-01	0.03	2	2	0			1			2010-01-06	3	0.03	2009-12-01	2	2
1213	BLACK OR AFRICAN AMERICAN	2009-07-31	2	8	4	16	2	2	2	6	1	2	0	0	1	2	1	2	50	2	20	0	2009-12-01	0.01	2	2	0			1			2013-02-18	3	0.01	2013-02-18	2	2
1214	WHITE	2009-07-29	1	9	2	4.23	2	1	1	6	3	1	0	0	1	2	3	2	52	2	unknown	unknown	2010-02-23	0.07	2	2	0			1			2010-06-09	3	0.04	2010-06-01	2	2
1215	WHITE	2009-07-27	1	9	2	7.61	2	1	1	2	1	1	0	0	2	2	2	2	45	2	10	0	2009-09-08	0	2	2	0			1			2010-11-30	3	0.03	2010-10-13	2	2
1216	WHITE	2009-07-23	1	8	3	4.53	2	1	1	4	1	1	0	0	2	2	1	1	25	2	13	0	2009-08-27	0.01	2	2	0			1			2010-06-01	3	0	2010-06-01	2	2
1217	WHITE	2009-07-23	1	17	5	4.9	2	1	1	4	1	1	0	0	2	2	1	2	46	2	11	0	2009-08-09	0.06	2	2	0			1			2014-09-16	3	0	2014-09-16	2	2
1218	WHITE	2009-07-13	1	8	unknown	10.12	2	2	2	6	1	1	0	0	1	1	1	1	39	2	50	0	2009-08-17	0	2	2	0			1			2014-01-15	3	0.01	2014-01-15	2	2
1219	WHITE	2009-07-09	1	13	7	6.1	2	1	2	6	1	1	0	0	1	2	3	1	38	2	36	0	2009-08-20	0	2	2	0			1			2015-05-14	3	0.03	2015-05-01	2	2
1220	WHITE	2009-07-08	3	10	unknown	5.02	2	1	2	1	1	2	0	0	2	2	3	2	36	2	12	0	2009-08-14	0	2	2	0			1			2015-05-14	3	0	2015-05-12	2	2
1221	WHITE	2009-06-26	1	9	2	6.36	2	1	1	4	3	1	0	0	2	2	2	2	46	2	unknown	unknown	2009-08-17	0	2	2	0			1			2014-09-23	3	0	2014-09-05	2	2
1222	WHITE	2009-06-25	1	11	unknown	7.9	1	1	1	2	1	1	0	0	2	2	1	2	37.3	2	5	0	2009-08-04	0	2	2	0			1			2015-03-05	3	0.02	2015-03-03	2	2
1225	BLACK OR AFRICAN AMERICAN	2009-05-29	3	7	unknown	11.25	1	3	2	7	2	5	0	0	1	1	3	2	150	2	17	1	2009-11-09	2	2	2	1	2009-11-09	2	1			2015-03-31	2	222.7	2015-03-30	2	2
1226	WHITE	2009-04-17	1	9	3	6.97	2	1	1	2	1	2	0	0	2	2	2	2	46	2	19	0	2009-05-22	0	2	2	0			1			2014-10-10	3	0.01	2014-07-30	2	2
1227	WHITE	2009-04-16	1	12	unknown	12.05	2	2	2	6	1	2	0	0	1	2	1	1	47	2	8	0	2009-09-02	0	2	2	0			1			2012-12-11	3	0.05	2012-11-20	2	2
1228	WHITE	2009-04-06	1	10	unknown	11.85	2	2	2	6	2	4	0	0	1	1	1	1	54	2	10	1	2009-05-18	0	2	2	1	2014-07-11	0.2	1			2015-04-23	3	0	2014-12-05	1	2
1229	WHITE	2009-03-20	1	13	1	4.82	2	1	1	6	3	1	0	0	2	2	3	2	44.5	2	unknown	unknown	2010-07-09	0	2	2	0			1			2015-05-07	3	0	2015-03-17	2	2
1230	WHITE	2009-03-18	2	10	6	5.83	2	1	2	4	1	2	0	0	1	2	1	2	53	2	9	0	2009-05-26	0	2	2	0			1			2010-10-18	3	0	2010-10-18	2	2
1232	WHITE	2009-03-16	1	14	6	5.86	2	1	1	4	1	1	0	0	2	2	1	2	73	2	17	0	2014-12-11	0	2	2	0			1			2014-12-18	3	0	2014-12-11	2	2
1233	WHITE	2009-03-12	1	12	2	6.46	2	1	1	4	3	2	0	0	2	2	2	2	78	2	unknown	unknown	2009-04-10	0	2	2	0			1			2010-12-08	3	0.02	2010-12-08	2	2
1234	WHITE	2009-03-11	2	9	2	5.41	2	1	1	4	1	2	0	0	2	2	1	2	33	2	6	0	2009-07-07	0	2	2	0			2	2014-10-20	Hemorrhage/cardiopulmonary arrest s/p colectomy due to immune-mediated colitis	2014-02-27	3	0	2014-02-27	2	2
1235	WHITE	2009-03-06	3	9	unknown	11.97	2	3	2	7	2	4	0	0	1	1	3	2	43	2	12	1	2009-04-15	0	2	2	1	2012-11-19	0.24	1			2015-03-09	3	0.02	2015-02-27	1	2
1236	WHITE	2009-03-02	2	10	unknown	6.17	2	1	1	6	3	4	0	0	1	2	1	2	57.8	2	unknown	unknown	2009-04-08	0	3	2	0			1			2010-01-05	3	0	2010-01-05	3	2
1238	WHITE	2009-02-18	1	8	2	6.76	2	1	1	7	1	2	0	0	1	2	3	2	37	1	20	0	2009-04-02	0	2	2	0			1			2015-03-06	3	0	2015-02-27	2	2
1239	WHITE	2009-02-12	3	10	unknown	6.8	2	1	2	6	1	4	0	0	1	2	1	2	72	2	15	0	2009-03-19	0	2	2	0			2	2012-07-09	Mesothelioma	2011-12-02	3	0	2011-12-02	2	2
1240	WHITE	2009-02-06	1	9	2	17.84	2	2	2	6	1	2	0	0	1	2	3	1	35	2	10	0	2009-03-17	0	2	2	0			1			2012-02-07	3	0.02	2012-01-31	2	2
1241	WHITE	2009-01-09	1	12	1	5.4	2	1	1	4	3	1	0	0	2	2	3	1	46	2	unknown	unknown	2010-06-17	0.08	2	2	0			1			2015-02-09	3	0.11	2014-05-13	2	2
1242	WHITE	2009-01-09	1	unknown	unknown	37.5	2	3	2	4	2	4	0	0	2	2	3	2	64	2	18	5	2009-03-10	0	1	2	1	2015-12-01	0.5	1			2015-05-08	3	0.2	2015-04-28	2	2
1243	WHITE	2008-12-19	1	10	2	3.69	2	1	1	6	3	4	0	0	1	1	1	2	59	2	unknown	unknown	2009-05-05	0.02	2	2	1	2011-05-31	0.39	1			2015-03-24	3	0.03	2015-03-18	1	2
1244	WHITE	2008-12-08	1	12	3	5.09	2	1	1	2	3	2	0	0	2	2	1	2	33	2	unknown	unknown	2009-01-19	0	2	2	0			1			2014-11-21	3	0.05	2014-11-19	2	2
1245	WHITE	2008-11-20	1	10	1	4.44	2	1	1	3	3	1	0	0	2	2	2	2	52	2	unknown	unknown	2008-12-15	0	2	2	0			1			2015-03-16	3	0.03	2015-03-16	2	2
1246	WHITE	2008-11-13	1	11	unknown	4.63	2	2	2	1	1	1	0	0	2	2	1	2	28	2	17	0	2008-12-16	0	2	2	0			1			2014-10-27	3	0.02	2014-10-27	2	2
1247	WHITE	2008-11-13	1	10	3	5.21	2	1	1	4	3	1	0	0	2	2	2	2	50	2	unknown	unknown	2008-12-15	0	2	2	0			1			2015-01-09	3	0.04	2015-01-08	2	2
1248	WHITE	2008-11-10	3	6	3	6.4	2	1	2	4	1	6	0	0	2	2	1	2	52	2	13	0	2008-12-12	0	2	2	1	2011-12-30	0.4	1			2015-01-20	3	0.06	2015-01-15	1	2
1249	BLACK OR AFRICAN AMERICAN	2008-11-03	1	12	4	4.7	2	1	1	4	3	1	0	0	2	2	2	2	33.6	2	unknown	unknown	2009-01-20	0.05	2	2	0			1			2012-06-14	3	0.05	2012-06-12	2	2
1252	WHITE	2008-10-30	2	14	6	5.21	2	1	1	4	1	4	0	0	2	2	1	2	27	2	7	0	2008-12-19	0	2	2	1	2014-06-11	0.24	1			2014-06-11	4	0.24	2014-06-11	2	2
1253	WHITE	2008-10-17	1	10	1	5.59	2	1	1	4	3	1	0	0	2	2	1	2	48	2	unknown	unknown	2008-11-21	0	2	2	0			1			2012-05-25	3	0.01	2012-05-14	2	2
1254	WHITE	2008-10-16	1	12	1	4.3	2	1	1	4	3	2	0	0	2	2	1	2	63	2	unknown	unknown	2014-07-11	0.14	2	2	0			1			2014-07-11	3	0.14	2014-07-11	2	2
1255	WHITE	2008-10-09	1	11	1	6.12	2	1	1	2	1	1	0	0	2	2	1	2	71.8	2	11	0	2008-11-21	0	2	2	0			1			2010-05-11	3	0	2010-04-14	2	2
1256	WHITE	2008-10-03	1	10	1	5.55	2	1	1	4	3	1	0	0	2	2	1	2	46.1	2	unknown	unknown	2025-01-01	unknown	2	2	0			1			2013-01-02	3	0	2012-12-12	2	2
1257	WHITE	2008-10-01	3	12	3	2.5	2	1	2	2	1	1	0	0	2	2	1	2	31	2	7	0	2009-01-05	0.04	2	2	0			1			2014-06-18	3	0	2014-06-18	2	2
1258	WHITE	2008-09-19	1	15	6	4.5	2	1	1	4	1	1	0	0	2	2	1	2	72.2	2	21	0	2008-10-23	0.05	2	2	0			1			2014-10-03	3	0	2014-10-03	2	2
1260	WHITE	2008-09-15	1	5	1	3.21	2	1	1	2	3	1	0	0	1	2	1	2	37.46	2	unknown	unknown	2008-11-11	0	2	2	1	2014-11-18	0.23	1			2015-05-21	3	0.01	2015-05-18	1	2
1261	WHITE	2008-09-03	1	10	2	4.7	2	1	1	5	3	2	0	0	1	2	1	2	44	2	unknown	unknown	2008-09-29	0	2	2	0			1			2014-11-13	3	0	2014-11-01	2	2
1262	WHITE	2008-08-28	2	12	1	1.01	2	1	1	4	1	2	0	0	2	2	1	2	unknown	2	4	0	2008-10-10	0.04	2	2	0			1			2014-09-10	3	0	2014-08-27	2	2
1263	WHITE	2008-08-21	1	12	1	3.88	2	1	1	4	3	1	0	0	2	2	2	2	40	2	unknown	unknown	2008-09-25	0	2	2	0			1			2015-04-23	3	0.02	2015-04-17	2	2
1264	WHITE	2008-08-08	1	12	7	4.57	2	1	2	6	3	1	0	0	1	2	1	2	42	2	unknown	unknown	2008-09-17	0	2	2	0			1			2015-04-23	3	0	2015-04-18	2	2
1265	WHITE	2008-07-25	2	12	6	4.4	2	1	2	4	1	2	0	0	2	2	2	2	45	2	7	0	2008-09-04	0	2	2	0			1			2014-11-05	3	0	2014-11-05	2	2
1266	WHITE	2008-07-09	2	13	7	6.9	2	1	2	6	1	1	0	0	1	2	1	2	53	2	4	0	2008-12-09	0.07	2	2	0			1			2013-11-25	3	0.02	2013-11-25	2	2
1267	WHITE	2008-06-27	1	9	3	4.46	1	1	1	4	3	1	0	0	2	2	1	2	89	2	unknown	unknown	2008-07-01	0.03	2	2	0			1			2011-05-13	3	0	2011-05-13	2	2
1268	WHITE	2008-06-23	1	10	1	3.97	2	1	1	4	3	1	0	0	2	2	1	2	67	2	unknown	unknown	2008-10-30	0	2	2	0			1			2014-08-05	3	0	2014-07-25	2	2
1269	WHITE	2008-06-23	1	9	2	5.03	2	1	1	4	3	1	0	0	2	2	1	2	33	2	unknown	unknown	2008-07-24	0	2	2	0			1			2015-05-14	3	0.02	2015-05-07	2	2
1270	WHITE	2008-06-19	1	12	1	7.2	2	1	1	2	3	1	0	0	2	2	2	2	114	2	unknown	unknown	2008-11-04	0.27	2	2	0			1			2014-06-12	3	0.01	2014-06-02	2	2
1271	WHITE	2008-06-19	1	10	2	6.23	2	1	1	6	1	2	0	0	1	2	1	1	31.1	2	13	0	2008-11-07	0	2	2	0			1			2014-08-08	3	0	2014-08-06	1	2
1272	WHITE	2008-06-13	1	12	1	19.2	2	2	2	4	1	4	0	0	2	2	1	2	143	2	6	0	2008-07-14	0	2	2	0			1			2014-07-30	3	0	2014-06-23	2	2
1273	WHITE	2008-06-12	3	12	unknown	5.9	2	1	2	6	1	4	0	0	1	2	3	2	42	2	17	0	2008-10-14	0	2	2	0			1			2008-10-21	3	0	2008-10-14	2	2
1274	WHITE	2008-05-30	1	10	2	4.4	2	1	1	2	1	1	0	0	2	2	2	2	52	2	6	0	2008-07-01	0.04	2	2	0			1			2012-08-08	3	0	2012-08-07	2	2
1275	WHITE	2008-05-30	2	13	4	5.35	2	1	1	4	1	1	0	0	2	2	1	2	44	2	9	0	2008-07-16	0.02	2	2	0			3			2010-11-17	3	0.02	2010-11-17	3	2
1276	BLACK OR AFRICAN AMERICAN	2008-05-29	1	12	5	6.29	2	1	1	4	1	1	0	0	2	2	1	2	33	2	unknown	unknown	2010-04-16	0.06	2	2	0			1			2010-05-26	3	0.06	2010-04-16	2	2
1278	WHITE	2008-05-09	1	8	2	5.9	2	1	1	4	3	4	0	0	2	2	1	2	30	2	unknown	unknown	2008-06-01	0.02	2	2	0			1			2013-12-05	3	0	2013-12-05	2	2
1279	WHITE	2008-05-05	2	10	1	5.4	2	1	1	4	3	2	0	0	2	2	1	2	32	2	unknown	unknown	2008-12-01	0.04	2	2	0			1			2014-07-14	3	0.01	2014-07-08	2	2
1280	WHITE	2008-05-05	1	10	1	6.16	2	1	1	2	3	2	0	0	2	2	2	2	50	2	unknown	unknown	2008-06-04	0	2	2	0			2	2015-11-24	C.diff (complication of AML)	2014-11-21	3	0	2014-11-21	2	2
1281	WHITE	2008-04-28	1	13	2	4.5	2	1	2	4	1	1	0	0	2	2	1	2	43	2	8	0	2008-10-08	0	2	2	0			1			2014-05-10	3	0.01	2014-05-10	2	2
1282	WHITE	2008-04-28	1	12	4	1.18	2	1	1	4	1	1	0	0	2	2	2	2	37.5	2	16	0	2008-09-01	0.01	2	2	0			1			2015-04-21	3	0	2015-04-21	2	2
1283	ASIAN	2008-04-25	1	11	1	6.19	2	1	1	4	3	1	0	0	2	2	2	2	54	2	unknown	unknown	2008-06-01	0.03	2	2	0			1			2014-10-01	3	0	2014-09-29	2	2
1284	WHITE	2008-04-24	1	12	1	5.13	2	1	1	2	3	2	0	0	2	2	2	2	78	2	unknown	unknown	2008-06-02	0	2	2	0			1			2014-12-16	3	0.02	2014-12-10	2	2
1285	WHITE	2008-04-14	3	10	4	9.29	2	1	2	6	1	4	0	0	1	2	1	2	36.5	2	14	0	2008-05-21	0	2	2	1	2010-01-01	0.4	1			2014-12-18	3	0	2014-12-10	1	2
1286	WHITE	2008-04-10	2	9	3	9.55	2	1	1	3	1	5	0	0	2	2	1	1	26	2	23	0	2008-08-12	0.11	2	2	1	2008-08-12	0.66	1			2015-04-27	3	0	2014-03-31	1	2
1287	WHITE	2008-04-15	1	10	1	5.59	2	1	1	4	1	1	0	0	2	2	1	2	99	2	2	0	2008-05-19	0	2	2	0			1			2008-11-13	3	0	2008-11-13	2	2
1288	WHITE	2008-04-04	2	10	4	8.59	2	1	1	4	1	4	0	0	2	2	1	1	60	2	10	0	2009-03-18	0.03	2	2	0			1			2014-07-16	3	0	2014-06-10	2	2
1289	WHITE	2008-04-04	1	8	1	7.32	2	1	1	6	3	2	0	0	1	2	1	2	39	2	unknown	unknown	2008-08-07	0	2	2	0			1			2014-09-30	3	0	2014-09-30	2	2
1291	WHITE	2008-04-07	1	unknown	unknown	4.1	2	1	1	4	1	1	0	0	2	3	2	2	31	2	5	0	2008-05-08	0	2	2	0			1			2015-04-27	3	0.03	2015-04-14	2	2
1292	WHITE	2008-03-31	1	7	unknown	5	2	1	2	4	1	2	0	0	2	2	1	2	54	2	8	0	2008-05-03	0	2	2	0			1			2011-03-07	3	0	2007-03-01	2	2
1293	WHITE	2008-03-31	1	12	2	5.4	2	1	1	4	3	1	0	0	2	2	1	2	45	2	unknown	unknown	2008-05-06	0	2	2	0			1			2008-08-29	3	0	2008-08-27	2	2
1294	WHITE	2008-03-28	1	11	unknown	3.9	2	1	1	4	3	1	0	0	2	2	1	2	43	2	unknown	unknown	2008-05-01	0.03	2	2	0			1			2014-01-31	3	0	2014-01-31	2	2
1295	WHITE	2008-03-27	1	9	unknown	5.09	2	1	1	6	3	1	0	0	1	3	1	2	25	2	unknown	unknown	2008-05-02	0	2	2	0			1			2015-12-30	3	0.05	2014-11-21	2	2
1296	WHITE	2008-03-24	1	10	1	9.73	2	1	1	4	3	1	0	0	2	1	3	2	47	2	unknown	unknown	2008-04-25	0	2	2	0			1			2010-05-04	3	0	2010-04-27	2	2
1297	WHITE	2008-03-14	1	12	1	8.1	2	2	2	2	3	2	0	0	2	2	2	2	107	2	unknown	unknown	2009-05-11	0.02	2	2	0			1			2015-05-17	3	0	2015-05-17	2	2
1298	WHITE	2008-03-07	2	12	2	7.18	2	2	2	4	1	2	0	0	2	2	1	2	84	2	14	0	2008-05-01	0.01	2	2	0			1			2014-03-12	3	0	2010-12-21	2	2
1299	WHITE	2008-03-03	1	10	1	5.04	2	1	1	2	1	1	0	0	2	2	3	2	52	2	6	0	2008-11-07	0	2	2	0			1			2011-10-04	3	0	2011-09-27	2	2
1300	WHITE	2008-02-29	1	12	2	4.74	2	1	1	4	3	1	0	0	2	2	1	2	55	2	unknown	unknown	2008-04-01	0.05	2	2	0			1			2014-05-30	3	0	2014-05-30	2	2
1301	WHITE	2008-02-29	2	10	3	12	2	2	2	4	1	4	0	0	1	2	1	2	37	2	17	0	2008-04-16	0	2	2	0			1			2015-01-12	3	0.04	2015-01-06	2	2
1302	WHITE	2008-02-15	2	11	7	4.54	2	1	2	3	1	1	0	0	2	2	2	2	67	2	17	0	2008-04-01	0.03	2	2	0			1			2013-11-22	3	0	2013-11-22	2	2
1304	WHITE	2008-02-01	2	12	1	8.06	2	1	1	4	1	1	0	0	2	2	2	2	51	2	10	0	2008-03-01	0.02	2	2	0			1			2014-06-24	3	0	2014-06-24	2	2
1306	WHITE	2008-01-21	1	12	unknown	4.5	2	1	1	4	3	2	0	0	2	2	1	2	43	2	unknown	unknown	2008-02-19	0	2	2	0			1			2015-05-21	3	0.05	2015-05-18	2	2
1308	WHITE	2008-01-11	2	13	5	6.82	2	1	1	4	1	2	0	0	2	2	1	2	58	2	6	0	2008-02-27	0.05	2	2	0			1			2015-03-05	3	0	2015-03-05	2	2
1310	WHITE	2008-01-10	3	13	7	6.27	2	1	2	3	1	4	0	0	2	2	2	2	42	2	4	0	2012-11-14	0.01	2	2	0			1			2012-11-14	3	0.01	2012-11-14	2	2
1312	WHITE	2008-01-04	3	12	2	4.76	2	2	2	4	1	2	1	5	2	2	1	2	38	2	4	0	2008-03-12	0.03	2	2	0			1			2014-10-21	3	0	2014-10-13	2	2
1313	WHITE	2007-12-28	2	10	8	9.93	2	1	2	7	1	4	1	5	1	3	1	2	38	1	17	0	2008-02-29	0.07	1	2	1	2010-04-12	0.33	1			2015-05-30	2	4.65	2015-05-22	1	2
1314	BLACK OR AFRICAN AMERICAN	2007-12-27	1	13	5	14.49	2	2	2	4	1	2	0	0	2	2	1	2	48	2	15	0	2008-01-31	0.04	2	2	0			1			2015-05-20	3	0	2014-11-25	2	2
1315	WHITE	2007-12-20	1	12	6	4.3	2	1	2	4	1	2	0	0	2	2	1	2	59	2	8	0	2008-02-01	0.02	2	2	0			1			2016-05-11	3	0	2016-05-11	2	2
1316	WHITE	2007-12-14	1	12	unknown	15.01	2	2	2	4	1	2	0	0	2	2	1	2	51	2	19	0	2008-02-06	0.02	2	2	0			1			2014-06-11	3	0	2013-11-19	2	2
1318	WHITE	2007-12-10	1	12	1	8.24	2	1	1	4	1	2	0	0	2	2	2	2	75	2	5	0	2008-06-18	0	3	2	3			1			2008-06-27	3	0	2008-06-18	3	2
1319	WHITE	2007-12-07	1	12	2	4.19	2	1	1	4	3	2	0	0	2	2	1	2	54	2	unknown	unknown	2008-01-30	0	2	2	1	2012-02-02	0.37	1			2015-04-20	3	0	2015-03-17	1	2
1320	WHITE	2007-12-07	1	12	1	3.5	2	1	1	4	3	1	0	0	2	2	1	2	35	2	unknown	unknown	2008-01-29	0.03	2	2	0			1			2014-10-07	3	0	2014-10-07	2	2
1321	WHITE	2007-11-30	1	10	2	4.3	2	1	1	4	3	1	0	0	2	2	1	2	59	2	unknown	unknown	2008-01-11	0	2	2	0			1			2014-07-16	3	0	2014-07-14	2	2
1322	BLACK OR AFRICAN AMERICAN	2007-11-30	1	9	1	0.78	2	1	1	4	3	1	0	0	2	2	2	2	46	2	unknown	unknown	2008-01-23	0	2	2	0			1			2014-09-30	3	0	2014-09-23	2	2
1323	BLACK OR AFRICAN AMERICAN	2007-11-12	2	8	8	11.14	1	2	2	7	1	4	1	4	1	2	1	2	48	1	19	0	2008-03-05	0.02	1	2	1	2011-04-06	0.21	1			2015-03-25	2	19.1	2014-10-13	1	2
1324	WHITE	2007-10-26	3	11	unknown	11.88	2	2	2	6	1	4	0	0	1	2	1	2	65	2	5	0	2008-01-02	0.02	2	2	0			2	2008-10-18	Unknown (had brain disease, unlikely due to prostate cancer)	2008-07-01	3	0.03	2008-07-01	2	2
1325	WHITE	2007-10-25	1	13	1	3.1	2	1	1	4	1	1	0	0	2	2	2	2	52	2	11	0	2008-03-10	0.02	2	2	0			1			2014-07-18	3	0.02	2014-07-18	2	2
1326	WHITE	2007-10-25	1	10	unknown	8.94	2	1	1	4	1	2	0	0	2	2	1	2	40	2	5	0	2007-12-07	0	2	2	0			1			2011-09-16	3	0.01	2011-09-12	2	2
1327	WHITE	2007-10-19	2	12	4	1.65	2	1	1	4	1	2	0	0	2	2	1	2	32	2	5	0	2025-01-01	unknown	3	2	3			1			2007-10-25	unknown	999	2025-01-01	3	2
1328	WHITE	2007-10-18	1	9	3	4.76	2	1	1	4	3	1	0	0	2	2	1	2	56	2	unknown	unknown	2007-12-03	0	2	2	0			2	2012-12-17	Complications from AMML (Acute Myelomonocytic Leukemia)	2012-10-31	3	0	2012-10-31	2	2
1329	BLACK OR AFRICAN AMERICAN	2007-10-19	2	11	unknown	9.45	2	2	2	4	2	2	0	0	2	2	1	1	54	2	10	1	2009-06-04	0.02	1	2	0			1			2008-01-28	unknown	999	2025-01-01	2	2
1330	BLACK OR AFRICAN AMERICAN	2007-10-12	2	12	2	6.12	2	1	1	4	1	1	0	0	2	2	1	2	92	2	7	0	2007-12-01	0.02	2	2	0			2	2013-02-08	Metastatic adenocarcinoma of the lung	2010-01-01	3	0.02	2010-01-01	2	2
1332	WHITE	2007-10-04	1	12	unknown	5.9	2	1	1	4	1	1	0	0	2	2	1	2	66	2	3	0	2007-11-08	0	2	2	0			1			2014-10-24	3	0.02	2014-10-20	2	2
1333	WHITE	2007-10-04	1	15	1	4.6	2	1	1	4	1	2	0	0	2	1	2	1	56	2	2	0	2007-11-01	0.01	2	2	0			1			2011-10-17	3	0.01	2011-10-17	2	2
1334	WHITE	2007-10-01	2	15	3	12.57	2	2	2	7	1	4	0	0	1	2	1	1	44	2	5	0	2007-11-09	0.04	1	2	0			1			2012-11-05	3	0	2012-11-05	2	2
1335	WHITE	2007-09-21	1	8	1	5.7	2	1	1	4	1	1	0	0	2	2	2	2	42	2	19	0	2007-11-06	0	2	2	0			1			2013-02-21	3	0.03	2013-02-12	2	2
1336	WHITE	2007-09-14	1	10	3	6.68	2	1	1	4	3	2	0	0	2	2	1	2	52	2	unknown	unknown	2008-01-03	0.03	2	2	1	2014-04-14	0.25	1			2015-04-14	4	0.31	2015-04-07	2	2
1337	WHITE	2007-09-14	2	11	unknown	5.96	2	1	1	4	1	4	0	0	2	2	1	2	48	2	18	0	2007-10-26	0	2	2	1	2009-05-18	0.26	1			2016-04-13	4	0.38	2016-04-13	1	2
1338	WHITE	2007-09-13	1	12	5	8.2	2	1	1	4	1	2	0	0	2	2	1	2	42	2	15	0	2007-10-23	0	2	2	0			1			2009-09-04	3	0	2008-11-01	2	2
1339	WHITE	2007-09-10	1	12	3	7.73	2	1	1	1	1	2	0	0	2	2	1	2	46	2	7	0	2007-10-11	0	2	2	0			1			2009-12-22	3	0	2009-12-15	2	2
1340	WHITE	2007-08-31	1	11	3	5.5	2	2	2	4	1	1	0	0	2	2	1	2	27	2	2	0	2008-04-01	0.06	2	2	0			1			2014-09-30	3	0	2014-09-30	2	2
1341	WHITE	2007-08-27	1	13	unknown	5.15	2	1	1	4	1	2	0	0	2	2	1	2	65.5	2	22	0	2007-09-28	0	2	2	0			2	2011-09-04	Passed away in Florida, unknown cause	2007-12-20	3	0	2007-12-20	2	2
1342	WHITE	2007-08-27	1	12	unknown	10.62	2	2	2	6	1	2	0	0	1	1	1	1	46	2	5	0	2008-01-07	0	2	2	0			1			2014-05-02	3	0	2014-05-02	2	2
1343	WHITE	2007-08-23	2	11	9	4.52	2	1	2	6	1	2	0	0	1	2	1	2	39	2	10	0	2008-01-08	0.07	2	2	1	2011-01-24	0.21	1			2015-02-19	1	0.68	2015-02-19	1	2
1344	WHITE	2007-08-23	1	10	1	10.38	2	2	2	4	1	1	0	0	2	2	2	2	63	2	4	0	2015-12-13	0	2	2	0			1			2014-12-01	3	0.01	2014-11-25	2	2
1345	WHITE	2007-08-17	1	12	5	2.7	2	1	1	1	3	1	0	0	2	2	2	2	47	2	unknown	unknown	2007-09-01	0.01	2	2	0			1			2014-06-11	3	0	2014-06-11	2	2
1346	BLACK OR AFRICAN AMERICAN	2007-08-10	1	9	2	5.86	2	1	1	4	3	2	0	0	2	2	2	2	30	2	unknown	unknown	2007-08-29	0.23	2	2	0			2	2014-09-25	Metastatic lung cancer (mets to brain)	2007-08-29	3	0.23	2007-08-29	2	2
1347	WHITE	2007-08-03	1	10	1	5.1	2	1	1	4	3	2	0	0	2	2	1	2	36	2	unknown	unknown	2008-04-17	0	2	2	0			1			2014-08-05	3	0	2013-10-08	2	2
1348	WHITE	2007-08-03	1	11	unknown	10.87	2	2	2	4	1	1	1	4	2	2	1	2	71	2	4	0	2007-09-27	0.02	2	2	0			1			2014-08-29	3	0	2014-08-29	2	2
1349	WHITE	2007-08-02	1	12	unknown	6.7	2	1	1	4	1	1	0	0	2	2	1	2	106	2	6	0	2007-09-04	0	2	2	0			1			2015-05-28	3	0	2015-05-28	2	2
1350	WHITE	2007-08-02	1	8	3	11.75	2	2	2	6	1	2	0	0	1	2	1	2	23	2	13	0	2007-09-07	0	2	2	1	2011-12-01	0.3	1			2015-03-12	4	2.08	2015-03-01	1	2
1351	WHITE	2007-07-30	1	12	1	4.91	2	1	1	4	1	1	0	0	2	2	1	2	46	2	11	0	2007-08-29	0.06	2	2	0			1			2012-04-10	3	0.02	2012-04-01	2	2
1352	WHITE	2007-07-27	3	8	5	8.57	2	2	2	4	1	2	0	0	2	2	1	2	60	2	18	0	2007-11-04	0	2	2	0			1			2014-05-21	3	0.02	2014-05-21	2	2
1353	WHITE	2007-07-20	1	13	1	1.68	2	1	1	4	3	1	0	0	2	2	2	2	32	2	unknown	unknown	2007-09-10	0	2	2	0			1			2014-01-24	3	0	2014-01-24	2	2
1354	WHITE	2007-07-20	1	11	unknown	10.06	2	2	2	7	1	2	0	0	1	2	1	2	49	1	7	0	2007-12-03	0.02	2	2	0			1			2014-12-23	3	0.05	2014-12-23	2	2
1355	WHITE	2007-07-19	1	10	1	7.01	2	1	1	6	1	1	0	0	1	2	1	2	36	2	unknown	0	2007-08-01	0.02	2	2	0			1			2014-09-08	3	0	2014-09-08	2	2
1358	WHITE	2007-06-28	3	10	1	12.59	2	2	2	4	1	2	0	0	2	2	1	2	90	2	7	0	2007-08-10	0	2	2	1	2012-01-03	0.4	1			2014-10-07	3	0.03	2014-01-10	1	2
1359	WHITE	2007-06-18	1	8	5	5.88	2	1	2	6	3	2	0	0	1	3	1	2	48	2	unknown	unknown	2007-07-23	0	2	2	1	2011-02-26	0.2	1			2015-03-30	3	0.01	2015-03-24	1	2
1360	WHITE	2007-06-18	1	12	4	5.36	2	1	1	4	1	2	0	0	2	2	1	2	48	2	8	0	2007-07-31	0	2	2	0			1			2010-05-04	3	0	2010-05-04	2	2
1361	WHITE	2007-06-08	2	7	4	9.19	2	1	2	6	1	2	0	0	1	2	1	1	21	2	8	0	2007-07-25	0.01	2	2	0			1			2014-12-10	3	0	2014-12-10	2	2
1362	BLACK OR AFRICAN AMERICAN	2007-06-08	1	11	6	3	2	1	2	7	3	2	0	0	1	2	1	2	27	1	unknown	unknown	2007-10-27	0.02	2	2	0			1			2014-11-26	3	0.05	2014-11-22	2	2
1363	WHITE	2007-06-07	1	unknown	3	5.22	2	1	1	4	1	2	0	0	1	1	1	2	57	2	8	0	2007-07-27	0	2	2	0			1			2014-07-22	3	0.01	2014-07-15	2	2
1364	WHITE	2007-06-07	2	8	4	6	2	1	2	6	1	2	0	0	1	2	1	2	29	2	3	0	2007-09-26	0	2	2	0			1			2012-07-24	3	0.03	2012-06-28	2	2
1366	WHITE	2007-05-18	2	15	10	15.19	2	2	2	6	1	2	0	0	1	2	1	2	50.9	2	9	0	2007-06-01	0.04	2	2	0			1			2008-05-07	3	0.02	2008-05-01	2	2
1367	WHITE	2007-05-10	1	12	2	3.6	2	1	1	4	1	4	0	0	2	2	1	2	40	2	14	0	2007-06-15	0	2	2	0			1			2010-01-22	3	0	2010-01-14	2	2
1368	WHITE	2007-05-10	1	14	3	6.29	2	1	1	4	1	1	0	0	2	2	1	2	59	2	4	0	2007-06-12	0	2	2	0			1			2010-04-27	3	0	2010-04-27	2	2
1369	WHITE	2007-04-30	1	12	unknown	8	2	1	1	4	1	2	0	0	2	2	1	2	58	2	6	0	2008-02-08	0	2	2	0			1			2015-05-26	3	0	2014-03-13	2	2
1370	WHITE	2007-04-23	1	12	1	5.67	2	1	1	4	1	1	0	0	2	2	1	2	36	2	7	0	2007-05-31	0	2	2	0			1			2014-08-05	3	0	2014-07-22	2	2
1371	WHITE	2007-04-16	1	8	1	4.52	2	1	1	4	1	2	0	0	2	2	1	2	69	2	4	0	2007-05-21	0	2	2	0			1			2014-09-30	3	0.01	2014-09-22	2	2
1373	WHITE	2007-04-06	2	13	8	4.9	2	1	2	7	1	4	0	0	1	2	1	2	43	1	9	0	2007-05-25	0.03	2	2	0			1			2015-05-13	3	0.08	2015-03-26	2	2
1374	WHITE	2007-04-06	1	16	2	4.37	2	1	1	4	3	2	0	0	2	2	1	2	56	2	unknown	unknown	2007-05-20	0	2	2	0			1			2014-10-14	3	0	2014-10-14	2	2
1375	BLACK OR AFRICAN AMERICAN	2007-03-30	1	11	1	5.22	2	1	1	6	3	2	0	0	1	2	1	2	27	2	unknown	unknown	2007-06-19	0.12	2	2	0			1			2009-03-04	3	0.12	2009-03-01	2	2
1376	BLACK OR AFRICAN AMERICAN	2007-03-23	1	12	1	9.52	2	1	1	3	3	1	0	0	2	2	1	2	43	2	unknown	unknown	2007-05-01	0	2	2	0			1			2014-06-18	3	0	2014-06-11	2	2
1377	WHITE	2007-03-02	1	10	2	7	2	1	1	6	3	2	0	0	1	2	1	1	52	2	unknown	unknown	2007-04-18	0.02	2	2	0			1			2012-05-30	3	0.03	2012-05-30	2	2
1378	UNKNOWN	2007-03-01	1	12	unknown	2.7	2	1	1	2	1	2	0	0	2	2	1	2	80	2	14	0	2007-04-05	0	2	2	0			2	2014-10-01	unknown	2014-02-12	3	0.01	2014-02-12	2	2
1379	WHITE	2007-02-26	2	12	unknown	5.78	2	1	1	4	1	2	0	0	2	2	1	2	64	2	19	0	2007-04-02	0	2	2	0			1			2013-01-02	3	0.02	2013-01-02	2	2
1380	WHITE	2007-02-26	1	17	4	4.5	2	1	1	4	1	1	0	0	2	2	1	2	44	2	10	0	2007-03-29	0	2	2	0			1			2014-10-10	3	0.02	2014-09-19	2	2
1381	WHITE	2007-02-23	2	12	6	5.04	2	1	2	6	1	4	0	0	1	2	1	2	38	2	9	0	2007-04-01	0.01	2	2	0			1			2014-08-26	3	0	2014-08-11	2	2
1382	WHITE	2007-02-16	1	11	2	4.6	2	1	1	3	3	1	0	0	2	2	2	2	48.7	2	unknown	unknown	2007-03-23	0.03	2	2	0			1			2015-03-11	3	0	2015-03-11	2	2
1383	WHITE	2007-02-16	2	15	9	6	2	1	2	7	1	2	0	0	1	2	1	2	41	1	1	0	2007-03-29	0	2	2	0			1			2014-11-26	3	0.06	2014-11-05	1	2
1384	UNKNOWN	2007-02-15	1	8	1	4.7	2	1	1	4	3	1	0	0	2	2	1	2	35	2	unknown	unknown	2007-07-25	0	2	2	0			1			2015-04-01	3	0.08	2015-04-01	2	2
1385	BLACK OR AFRICAN AMERICAN	2007-02-15	1	11	3	10.49	2	2	2	1	1	4	0	0	2	2	1	1	47	2	2	0	2007-06-01	0.04	2	2	0			1			2015-02-24	3	0	2014-09-05	2	2
1386	WHITE	2007-02-12	1	6	1	4.63	2	2	2	3	1	5	0	0	2	2	1	2	107	2	11	0	2007-03-14	0	2	2	1	2011-11-21	0.2	1			2014-12-15	4	0.52	2014-02-27	1	2
1387	BLACK OR AFRICAN AMERICAN	2007-02-09	2	10	unknown	6.29	2	1	1	4	1	2	0	0	2	2	1	2	43.6	2	6	0	2007-03-29	0.04	2	2	0			1			2014-02-19	3	0.02	2014-02-19	2	2
1388	WHITE	2007-02-02	1	6	1	4.22	2	1	1	1	3	4	0	0	2	2	1	2	42	2	unknown	unknown	2007-03-16	0.03	2	2	0			1			2014-04-07	3	0	2014-02-06	2	2
1389	WHITE	2007-01-29	1	unknown	3	7.14	2	1	1	5	3	2	0	0	1	2	1	2	42.3	2	unknown	unknown	2007-02-22	0.2	2	2	0			1			2008-08-29	3	0	2008-08-25	2	2
1390	WHITE	2007-01-26	1	13	6	2.8	2	1	1	4	1	2	0	0	2	2	1	2	37.1	2	6	0	2007-03-02	0.05	2	2	0			1			2015-03-17	3	0.03	2014-01-17	2	2
1391	WHITE	2007-01-24	3	15	unknown	5.8	2	1	2	4	1	2	0	0	2	2	1	2	44	2	10	0	2007-03-20	0	2	2	0			1			2015-05-13	3	0.14	2015-05-13	2	2
1392	WHITE	2007-01-24	1	13	3	6.14	2	1	1	4	1	1	0	0	2	2	2	2	56.7	2	unknown	unknown	2007-03-21	0.02	2	2	0			1			2014-09-29	3	0	2014-09-29	2	2
1393	WHITE	2007-01-04	1	16	1	5.62	2	1	1	4	3	1	0	0	2	2	2	2	44	2	unknown	unknown	2007-04-02	0	2	2	0			1			2014-09-05	3	0	2014-02-11	2	2
1394	WHITE	2006-12-29	2	12	unknown	6.98	2	1	1	6	1	4	0	0	1	2	1	1	39	2	3	0	2007-02-01	0.4	2	2	0			2	2012-03-02	Sepsis d/t immunosuppressive therapy for AML	2012-01-16	3	0	2012-01-16	2	2
1395	WHITE	2006-12-29	1	16	2	15.4	2	2	2	7	1	4	0	0	1	2	1	2	102	1	8	0	2017-08-03	0.1	2	2	1	2008-11-12	0.21	1			2014-12-22	4	3.21	2014-12-15	1	2
1396	WHITE	2006-12-21	1	8	1	2.1	2	1	1	4	3	1	0	0	2	2	3	2	41	2	unknown	unknown	2007-02-01	0.03	2	2	0			1			2013-11-20	3	0	2013-11-20	2	2
1397	WHITE	2006-12-18	1	11	unknown	4.3	2	1	1	4	1	2	0	0	2	2	2	2	48	2	3	0	2007-04-01	0.01	2	2	0			1			2015-01-06	3	0	2015-01-06	2	2
1398	WHITE	2006-12-15	1	15	1	3.41	2	1	1	4	3	1	0	0	2	2	2	2	48.8	2	unknown	unknown	2007-01-01	0.03	2	2	0			1			2014-06-10	3	0	2014-06-10	2	2
1399	WHITE	2006-12-15	2	12	2	10.78	2	2	2	1	1	4	0	0	2	2	1	2	79	2	2	0	2007-04-01	0.06	2	2	0			1			2015-05-26	3	0.04	2015-05-01	2	2
1400	WHITE	2006-12-08	2	12	2	5.27	2	1	1	4	1	1	0	0	2	2	1	2	43	2	14	0	2007-01-12	0	2	2	0			1			2014-11-10	3	0.08	2013-11-01	2	2
1401	WHITE	2006-12-01	1	13	3	8.45	2	1	1	4	3	1	0	0	2	2	1	2	39	2	unknown	unknown	2007-01-01	0.04	2	2	0			1			2015-05-04	3	0	2015-03-23	2	2
1402	WHITE	2006-11-22	2	12	unknown	8.24	2	1	1	7	1	4	0	0	1	2	1	2	58	1	5	0	2007-01-09	0	2	2	0			1			2014-12-19	3	0.06	2014-12-01	2	2
1403	UNKNOWN	2006-11-20	1	9	unknown	4.63	2	1	1	2	3	4	0	0	2	2	1	2	32	2	unknown	unknown	2006-12-19	0	2	2	0			1			2015-02-01	3	0.16	2015-02-01	2	2
1404	WHITE	2006-11-03	3	10	8	6.78	3	1	2	1	1	2	0	0	2	2	1	2	60	2	14	0	2006-12-01	0	2	2	1	2012-09-06	0.25	1			2015-05-26	3	0	2015-05-26	1	2
1405	WHITE	2006-10-03	1	6	2	4.12	2	1	1	4	1	2	0	0	2	2	1	2	51.5	2	1	0	2007-01-25	0	2	2	1	2011-10-07	0.21	1			2015-04-23	3	0.04	2015-04-23	1	2
1406	WHITE	2006-10-23	1	9	1	6.3	2	1	1	4	3	1	0	0	2	2	2	2	72.4	2	unknown	unknown	2006-11-24	0	2	2	0			1			2015-05-11	3	0	2015-04-28	2	2
1407	WHITE	2006-10-16	1	6	2	5.7	2	1	1	4	3	4	0	0	2	2	1	2	20.8	2	unknown	unknown	2006-11-17	0	2	2	0			1			2013-02-05	3	0	2013-02-05	2	2
1408	WHITE	2006-10-09	3	4	2	15.62	2	2	2	1	1	5	0	0	1	2	1	2	34	2	8	0	2006-11-13	0	2	2	0			1			2013-03-08	3	0.01	2012-03-21	2	2
1409	WHITE	2006-08-22	2	12	7	13.06	2	2	2	7	3	5	1	5	1	2	1	1	72	2	unknown	unknown	2006-10-13	1.18	2	2	1	2009-01-12	0.2	1			2015-05-29	2	5.12	2015-05-29	1	2
1410	WHITE	2006-08-21	3	13	5	4.08	2	1	2	6	1	4	0	0	1	2	1	1	47	2	5	0	2006-10-02	0.02	2	2	1	2014-07-15	0.22	1			2014-12-09	4	0.29	2014-10-14	1	2
1411	WHITE	2009-01-21	1	14	12	5	2	1	2	1	1	1	0	0	2	2	1	2	66	2	6	0	2010-02-07	0.02	3	2	3			3			2010-02-07	3	0.02	2010-02-07	3	2
1412	White	2006-10-12	2	12	2	9.5	2	1	1	4	1	2	0	0	2	2	1	1	45	2	5	0	2007-09-21	0.01	2	2	0			1			2009-07-10	3	0.05	2009-06-04	2	2
1413	white	2006-10-26	2	12	2	4.5	2	1	1	2	1	1	0	0	2	2	2	2	52.8	2	2	0	2007-07-23	0.01	2	2	0			1			2015-04-01	3	0	2015-03-25	2	2
1414	Black/African American	2006-11-30	1	12	5	15.41	2	2	2	8	1	2	0	0	1	2	1	1	49	2	3	0	2007-04-18	0.01	1	2	0			1			2014-10-29	3	0	2010-07-14	2	2
1415	white	2007-01-25	1	10	1	10.03	2	2	2	2	1	1	0	0	2	2	2	2	62	2	7	0	2007-07-25	0.03	2	2	0			1			2011-08-21	3	0	2011-07-13	2	2
1416	white	2007-01-26	2	12	2	1.95	2	1	1	2	1	1	0	0	2	2	1	2	27	2	2	0	2007-03-12	0.02	2	2	0			1			2014-06-13	3	0	2014-06-05	2	2
1417	white	2007-03-20	2	9	3	3.87	2	1	1	4	1	2	0	0	2	2	1	1	96	2	6	0	2007-11-26	0.01	1	2	1	2010-12-16	0.58	1			2015-04-20	2	0.87	2015-04-14	1	2
1418	unknown	2007-04-05	2	12	5	7.45	2	1	1	6	1	4	0	0	2	2	1	1	46	2	2	0	2007-07-09	0	2	2	0			1			2011-04-26	3	0.01	2011-04-26	2	2
1419	white	2007-04-12	1	6	1	13.35	2	2	2	4	1	4	0	0	2	2	1	1	31	2	3	0	2007-07-12	0	2	2	0			1			2015-01-06	3	0.05	2015-01-02	2	2
1420	unknown	2007-04-19	3	8	2	8.4	2	1	2	4	1	2	0	0	2	2	1	2	72	2	4	0	2007-08-04	0	2	2	1	2013-11-01	0.482	1			2015-03-02	4	1.504	2015-01-05	1	2
1421	white	2007-05-31	2	12	3	4.8	2	1	1	4	1	1	0	0	2	2	2	2	61	2	9	0	2007-08-08	0	2	2	0			1			2007-11-29	3	0	2007-11-29	2	2
1422	white	2007-06-05	2	12	7	6.17	2	1	2	6	1	4	0	0	1	2	1	2	55	2	19	0	2007-08-31	0.01	1	2	0			1			2015-04-15	3	0.12	2015-04-15	2	2
1423	unknown	2007-06-28	2	8	5	4.3	2	2	2	6	1	2	0	0	1	2	1	1	50	2	8	0	2007-08-14	0	1	2	3			1			2010-02-08	3	0.1	2008-07-28	3	2
1424	white	2007-07-04	2	10	3	4.14	2	1	1	4	1	2	0	0	2	2	1	2	53	2	2	0	2007-09-24	0	2	2	0			1			2013-12-30	3	0.12	2013-12-30	2	2
1425	white	2007-07-05	3	10	3	14.74	2	2	2	6	1	2	0	0	1	2	1	2	45	2	2	0	2007-09-13	0.01	2	2	0			1			2015-05-15	3	0.1	2015-05-04	2	2
1426	white	2007-07-12	2	7	6	6.5	2	1	2	6	1	8	0	0	1	2	1	1	55	2	16	0	2007-08-14	0.11	2	2	1	2007-08-14	0.11	1			2015-05-19	4	0.11	2015-03-31	1	2
1427	black/african	2007-07-12	1	10	2	10.64	2	2	2	4	1	1	0	0	2	2	2	2	96	2	6	0	2007-10-01	0.03	2	2	0			1			2015-04-30	3	0.06	2014-07-14	2	2
1428	white	2007-08-23	2	12	2	5.24	2	1	1	2	1	2	0	0	2	2	2	2	18	2	3	0	2008-10-01	0.05	2	2	0			1			2014-04-23	3	0.04	2014-04-23	2	2
1429	white	2007-09-12	2	16	8	2.02	2	2	2	4	1	9	0	0	2	2	1	1	71	2	18	0	2007-12-07	0.02	1	2	0			1			2014-10-20	3	0	2014-10-20	2	2
1430	black	2007-10-12	3	6	1	7.86	2	1	2	4	1	4	1	5	2	2	2	2	46	2	14	0	2007-11-14	0.02	2	2	0			1			2015-05-28	3	0.01	2008-10-17	2	2
1431	white	2007-10-30	2	10	unknown	10.21	2	2	2	7	1	2	0	0	1	2	1	2	37	1	10	0	2007-11-13	0.05	1	2	0			1			2015-05-31	3	0	2014-04-03	2	2
1432	white	2007-11-09	2	10	10	4.82	2	1	2	6	1	2	0	0	1	2	2	1	42	2	20	0	2007-12-26	0.04	2	2	1	2013-05-15	0.22	1			2015-04-21	4	0.22	2015-01-28	2	2
1433	black	2007-11-29	2	6	1	9.2	2	1	1	6	1	2	0	0	1	2	1	2	23.5	2	6	0	2008-03-07	0.03	2	2	0			1			2015-05-31	3	0.09	2012-01-10	2	2
1434	white	2007-12-10	3	6	2	9.97	2	1	2	6	1	4	0	0	3	2	1	1	37	2	1	0	2008-03-10	0	2	2	0			1			2010-10-01	3	0	2009-09-09	2	2
1435	black	2007-12-11	2	6	3	11.9	2	2	2	7	2	2	0	0	2	2	1	2	65	1	24	2	2008-01-18	0.04	1	2	0			1			2015-03-30	3	0	2014-08-27	2	2
1436	white	2007-12-20	2	12	5	9.7	1	1	1	2	1	2	0	0	1	3	1	2	48	2	8	0	2008-03-17	0	2	2	0			1			2015-05-13	3	0	2015-02-24	2	2
1437	white	2008-01-31	3	12	2	5.15	2	1	2	4	1	4	0	0	2	2	1	2	50	2	6	0	2008-05-08	0.06	2	2	1	2011-12-15	0.28	1			2015-05-06	3	0.09	2015-04-02	1	2
1438	african american	2008-03-06	2	14	6	4.3	2	1	1	4	1	1	0	0	2	2	2	2	109	2	3	0	2008-09-26	0	2	2	0			1			2015-04-30	3	0	2015-04-28	2	2
1439	white	2008-03-27	2	13	2	6.27	2	1	1	6	1	2	0	0	1	2	1	1	31	2	6	0	2008-07-15	0.17	1	2	0			1			2015-01-05	3	0.08	2014-08-12	2	2
1440	white	2008-04-17	1	14	10	13.66	2	1	2	4	1	4	0	0	2	2	1	1	65	2	6	0	2008-06-23	0.15	1	2	0			1			2015-05-14	3	0	2015-04-23	2	2
1441	WHITE	2005-07-08	3	unknown	unknown	5.1	2	2	2	6	1	4	0	0	1	2	1	2	51	2	17	0	2005-08-06	0.09	2	2	1	2010-09-13	0.26	1			2015-03-18	4	4.42	2015-03-09	1	2
1442	WHITE	2005-10-04	3	12	6	5.3	2	2	2	6	2	4	0	0	1	2	1	2	unknown	2	14	1	2005-10-24	2.5	1	2	0			3			2009-08-03	3	0.03	2009-08-03	1	2
1443	WHITE	2006-03-24	3	14	9	12.47	3	2	2	6	2	4	1	5	1	2	1	1	34	2	9	1	2006-09-01	0.16	2	2	0			2	2008-12-07	DVTs, Pulmonary embolisms, Metastases to cervical spine	2008-06-09	2	166.77	2008-06-09	1	2
1444	WHITE	2006-05-09	2	unknown	5	5.52	2	1	1	6	2	2	0	0	1	1	1	2	47.5	2	8	2	2006-06-15	0	2	2	1	2009-04-30	0.26	1			2015-02-12	3	0.12	2015-02-12	1	2
1445	WHITE	2006-05-09	2	6	1	3.9	2	1	1	4	1	2	0	0	2	2	2	2	38.7	2	6	0	2006-06-12	0.02	2	2	0			1			2011-04-25	3	0	2007-08-01	3	2
1446	WHITE	2006-06-30	2	10	2	6.19	2	1	1	4	1	4	0	0	1	2	1	2	60	2	5	0	2006-08-08	0.04	1	2	0			1			2015-05-01	3	0	2014-08-18	2	2
1447	BLACK OR AFRICAN AMERICAN	2006-07-13	1	17	6	16.4	3	2	2	4	1	1	0	0	2	2	1	2	104	2	0	0	2025-01-01	unknown	2	2	0			2	2012-10-06	CVA	2011-05-01	3	0.01	2011-05-01	2	2
1448	WHITE	2006-08-10	3	8	3	7.5	2	1	2	6	1	4	0	0	1	2	3	2	65	2	3	0	2006-10-03	0	2	2	1	2011-01-11	5.48	1			2015-05-07	3	0	2013-03-22	1	2
1449	WHITE	2006-08-29	2	13	unknown	6.56	2	1	1	4	1	1	0	0	2	2	1	2	52.8	2	3	0	2006-12-04	0	3	2	3			1			2006-12-06	3	0	2006-12-06	3	2
1450	WHITE	2008-04-17	2	15	5	1.1	2	1	1	5	1	2	0	0	1	2	1	2	36	2	5	0	2008-07-14	0.04	2	2	0			2	2013-07-31	unknown	2013-03-21	3	0	2013-03-21	2	2
1451	WHITE	2008-04-30	2	12	8	4.2	2	1	2	4	1	2	0	0	2	2	1	2	50	2	4	0	2008-08-04	0.03	2	2	0			1			2015-01-30	3	0.11	2014-02-07	2	2
1452	UNKNOWN	2008-05-15	1	13	6	2.37	2	2	2	1	1	4	0	0	2	3	1	2	46	2	22	0	2008-09-15	0	2	2	0			1			2014-07-20	3	0	2013-06-06	2	2
1453	WHITE	2008-09-04	2	10	4	14	2	2	2	4	1	4	0	0	1	2	1	2	52	2	13	0	2008-10-08	0	2	2	0			1			2015-04-14	3	0	2014-06-17	2	2
1454	WHITE	2008-11-25	2	12	unknown	10.4	2	2	2	7	1	2	0	0	1	2	1	1	42.5	1	16	0	2009-03-31	0.03	1	2	0			1			2014-12-12	3	0	2014-12-12	2	2
1455	WHITE	2008-12-09	2	12	6	2.48	2	1	2	2	1	2	0	0	2	3	3	2	39	2	15	0	2009-02-09	0	2	2	0			1			2013-06-19	3	0	2013-06-19	2	2
1456	WHITE	2009-01-15	2	12	9	4.19	2	1	2	1	1	2	0	0	2	2	3	2	51	2	4	0	2009-04-08	0.03	2	2	0			1			2015-05-12	3	0	2015-03-10	2	2
1457	BLACK OR AFRICAN AMERICAN	2009-01-29	3	17	2	3.25	2	2	2	1	1	1	1	4	2	2	2	2	52	2	5	0	2009-05-05	0.02	2	2	0			1			2015-04-28	3	0	2015-02-17	2	2
1458	BLACK OR AFRICAN AMERICAN	2009-02-12	2	13	6	6	2	1	1	1	3	2	0	0	2	2	1	2	36	2	0	0	2009-04-04	0.02	2	2	0			1			2015-05-01	3	0	2015-03-02	2	2
1459	WHITE	2009-03-10	1	14	2	13.6	2	2	2	2	1	1	0	0	2	2	2	2	95	2	24	0	2009-04-13	0.06	2	2	0			1			2014-10-01	3	999	2025-01-01	2	2
1460	WHITE	2009-03-19	2	8	1	16.9	2	2	2	6	1	4	0	0	1	2	1	1	36	2	2	0	2009-07-02	0.18	2	2	1	2009-07-28	0.22	1			2015-05-28	1	16.76	2015-05-28	1	2
1461	WHITE	2009-04-03	2	13	5	6.64	2	2	2	6	1	2	0	0	1	2	1	1	26	2	11	0	2009-04-27	0.06	1	2	0			1			2014-03-19	3	0	2011-07-22	2	2
1462	WHITE	2009-05-19	2	10	5	9.51	2	1	2	6	1	4	0	0	1	2	1	1	63	2	13	0	2009-06-01	0.18	2	2	0			1			2015-04-17	3	0.18	2009-06-01	2	2
1463	WHITE	2009-05-21	2	16	6	9.31	2	1	1	7	2	2	0	0	1	1	1	3	63	2	4	1	2009-10-15	0.02	1	2	0			1			2015-04-09	3	0	2014-12-05	2	2
1464	OTHER	2009-06-18	3	11	2	6.55	2	1	2	6	1	2	0	0	1	2	3	1	43	2	7	0	2010-02-02	0.04	1	2	0			3			2013-06-13	3	0	2013-06-13	2	2
1465	WHITE	2009-07-21	2	17	7	9.11	2	1	1	7	2	4	0	0	1	1	1	1	63	2	27	11	2009-10-22	0.04	1	2	1	2013-09-25	0.25	1			2015-04-23	1	0.03	2015-03-20	1	2
1466	WHITE	2009-09-25	2	10	4	6.25	2	2	2	6	1	2	0	0	1	2	3	2	55	2	18	0	2010-01-18	0.03	1	2	1	2013-01-10	0.21	1			2015-03-13	3	0	2015-02-27	1	2
1467	BLACK OR AFRICAN AMERICAN	2009-12-10	1	14	5	2.92	2	2	2	1	1	1	0	0	2	2	1	2	75.5	2	0	0	2010-05-22	0.02	2	2	0			1			2015-05-07	3	0	2015-01-03	2	2
1468	WHITE	2009-12-17	2	11	10	4	2	2	2	6	2	2	0	0	1	2	1	2	47	2	13	1	2010-05-17	0.01	2	2	1	2015-01-26	0.25	1			2015-05-07	4	0.18	2015-04-06	1	2
1469	WHITE	2010-03-18	3	14	12	4.92	2	1	2	7	2	2	0	0	1	1	1	2	46	1	12	1	2010-05-21	0.09	1	2	0			1			2015-05-05	3	0	2015-03-31	2	2
1470	WHITE	2010-04-02	2	14	4	13.8	3	2	2	4	1	1	1	4	2	2	1	2	43	2	12	0	2025-01-01	unknown	3	2	3			1			2010-05-14	3	13.8	2009-12-01	3	2
1471	WHITE	2010-04-08	2	12	6	5.47	2	2	2	6	1	4	0	0	1	2	1	1	41	2	14	0	2010-05-15	0.02	2	2	1	2010-05-15	0.02	1			2015-05-27	4	0.21	2015-05-09	1	2
1472	WHITE	2010-04-08	1	12	2	11.52	2	2	2	4	3	1	0	0	2	2	2	2	41	2	unknown	unknown	2010-05-25	0	3	2	3			1			2010-10-09	3	0	2010-10-09	3	2
1473	WHITE	2010-05-14	1	13	4	1.94	2	2	2	6	1	1	0	0	1	1	1	2	44.6	2	16	0	2010-06-28	0	2	2	0			1			2015-05-20	3	0	2015-02-04	2	2
1474	WHITE	2010-07-15	3	15	2	12.53	2	2	2	6	3	5	0	0	1	2	3	1	23	2	unknown	unknown	2011-03-11	0.02	2	2	1	2012-10-31	0.2	1			2015-02-09	3	0.01	2014-10-01	1	2
1475	WHITE	2010-07-20	2	12	3	5.4	2	2	2	6	1	4	0	0	1	2	3	2	44.7	2	19	0	2010-08-28	0.38	2	2	1	2010-08-28	0.38	1			2015-05-19	4	0.04	2015-04-08	1	2
1477	WHITE	2010-10-21	1	18	8	19	2	2	2	1	1	1	0	0	3	2	3	1	55	2	22	0	2010-11-15	0	2	2	0			1			2015-11-13	3	0.01	2015-11-02	2	2
1478	WHITE	2010-11-09	2	13	6	1.58	2	1	1	6	1	4	0	0	1	2	1	3	42.9	2	33	0	2010-12-03	0	3	2	3			3			2011-04-19	3	0	2011-04-19	3	2
1479	WHITE	2010-11-09	3	12	8	4.78	2	1	2	4	1	2	0	0	2	2	3	2	45	2	16	0	2010-12-16	0	2	2	0			1			2015-05-01	3	0	2015-01-05	2	2
1480	WHITE	2010-11-18	2	19	7	11.74	2	2	2	6	1	2	0	0	1	2	1	2	28	2	7	0	2010-12-14	0.21	1	2	1	2010-12-10	0.21	1			2015-04-15	3	0	2015-02-09	2	2
1482	WHITE	2011-01-06	1	12	4	2.74	2	2	2	1	3	1	0	0	2	2	3	2	57	2	unknown	unknown	2011-06-03	0.03	2	2	0			1			2015-05-11	3	0.02	2015-05-01	2	2
1483	BLACK OR AFRICAN AMERICAN	2011-02-10	3	13	7	13.29	2	2	2	6	1	2	0	0	1	2	1	1	35	2	8	0	2011-08-30	0.17	2	2	0			1			2012-05-08	3	0.06	2012-02-09	1	2
1484	WHITE	2011-03-04	2	12	2	4.75	2	1	1	6	1	2	0	0	1	2	1	2	45	2	20	0	2011-04-29	0.02	2	2	0			1			2014-10-14	3	0	2014-09-03	2	2
1485	WHITE	2011-03-22	2	unknown	5	6.78	2	1	1	6	2	2	1	5	1	2	1	1	40	2	10	0	2011-08-29	0	1	2	1	2013-12-24	0.03	1			2015-05-08	3	0	2015-05-08	2	2
1486	OTHER	2011-03-31	3	14	2	8.92	2	1	2	1	1	2	0	0	2	2	1	2	53	2	13	0	2011-07-08	0	2	2	0			1			2015-02-06	3	0	2011-07-08	2	2
1487	BLACK OR AFRICAN AMERICAN	2011-04-28	3	15	4	3.5	1	1	2	7	2	2	1	5	1	1	3	2	63	1	3	1	2011-08-09	0	1	2	0			1			2015-03-09	3	0	2015-03-09	2	2
1488	WHITE	2011-05-03	1	13	3	4.2	2	2	2	6	1	1	1	4	1	2	1	2	45	2	9	0	2011-06-30	0	2	2	0			1			2015-04-07	3	0	2015-02-05	2	2
1489	WHITE	2011-05-12	3	14	10	6	2	1	2	7	1	4	0	0	1	2	1	2	63	1	23	0	2011-09-20	0	2	2	0			1			2015-04-13	3	0	2015-04-06	2	2
1490	WHITE	2011-05-27	2	12	11	8.54	3	1	2	6	1	4	1	5	1	1	1	1	73	2	14	0	2011-07-20	0	1	2	1	2012-10-25	0.44	1			2015-05-20	2	0	2015-05-20	2	2
1491	WHITE	2011-06-02	3	11	7	6.7	2	1	2	6	1	2	0	0	1	2	1	2	28	2	15	0	2011-08-22	0	2	2	0			1			2015-02-08	3	0.01	2015-01-22	2	2
1492	WHITE	2011-06-02	2	9	7	32.54	2	2	2	6	1	4	1	5	1	2	1	2	76	2	21	0	2011-08-06	0	2	2	0			1			2012-09-18	3	0.01	2012-02-17	3	2
1493	WHITE	2012-01-19	2	unknown	3	13.7	2	2	2	6	1	2	0	0	1	2	3	2	34	2	12	0	2012-03-06	0	2	2	0			1			2014-07-18	3	0	2014-07-14	2	2
1494	WHITE	2013-01-10	2	12	6	6.86	2	1	2	6	1	2	0	0	1	2	3	2	34.6	2	7	0	2013-04-19	0.01	2	2	0			1			2013-09-17	3	0.01	2013-09-03	2	2
1495	TAHITIAN	2013-07-30	2	13	7	4.13	2	1	2	6	1	2	0	0	1	2	3	3	66.8	2	28	0	2013-11-26	0	2	2	0			1			2015-05-07	3	0	2015-04-27	2	2
1496	WHITE	2013-09-19	2	12	6	4.24	2	1	2	1	1	2	0	0	2	2	3	3	33	2	7	0	2013-12-17	0.02	2	2	0			1			2015-05-01	3	0.02	2015-01-13	2	2
1497	WHITE	2014-10-10	3	12	4	9.56	2	2	2	7	1	4	0	0	1	2	1	2	34	1	24	0	2014-12-08	0	1	2	0			1			2015-05-27	3	0	2014-12-08	2	2
1498	WHITE	2014-11-07	3	12	4	6.8	2	1	2	1	1	4	0	0	2	2	1	2	38	2	6	0	2014-02-11	0.04	2	2	0			1			2015-02-17	3	0.04	2014-02-11	2	2
1499	WHITE	2015-01-02	2	25	3	1.1	2	1	1	1	1	2	0	0	2	2	3	2	40	2	16	0	2015-04-02	0	2	2	0			1			2015-04-10	3	0	2015-04-02	3	2
1500	WHITE	2015-01-09	2	16	2	4.82	2	1	1	1	1	5	0	0	2	2	3	2	59	2	4	0	2015-04-20	0	2	2	0			1			2015-05-18	3	0	2015-04-20	2	2
1501	PATIENT DECLINED	2015-01-13	1	12	5	6.14	2	1	1	1	1	2	1	5	2	2	1	2	64	2	12	0	2015-04-18	0	2	2	0			1			2015-04-27	3	0	2015-04-18	2	2
1502	WHITE	2015-01-20	2	17	4	4.57	2	1	1	1	1	2	0	0	2	2	1	2	60	2	3	0	2015-04-27	0	2	2	0			1			2015-05-11	3	0	2015-04-27	2	2
1503	WHITE	2015-01-25	2	23	1	1.6	2	1	1	1	1	2	0	0	2	2	1	2	34.4	2	5	0	2025-01-01	unknown	3	2	3			1			2015-02-09	3	1.6	2014-04-18	3	2
1504	WHITE	2015-01-27	2	17	4	7.4	2	1	1	6	2	4	0	0	1	1	1	2	37	2	10	1	2015-03-09	2	3	2	0			1			2015-04-30	4	2	2015-03-09	3	2
1505	WHITE	2015-01-28	2	10	1	5.45	2	1	1	1	1	2	0	0	2	2	1	2	52	2	9	0	2025-01-01	unknown	2	2	3			1			2015-03-20	3	5.45	2014-10-24	3	2
1506	WHITE	2015-01-28	2	4	0	12.532	1	2	2	1	1	2	0	0	2	2	1	2	69	2	4	0	2015-05-11	0	2	2	0			1			2015-05-26	3	0	2015-05-11	2	2
1507	WHITE	2015-01-30	2	12	2	2.36	2	1	1	1	1	2	0	0	2	2	1	2	44	2	2	0	2015-05-05	0	2	2	0			1			2015-05-12	3	0	2015-05-05	2	2
1508	WHITE	2015-02-10	2	26	9	4.9	2	1	1	1	1	2	0	0	2	2	1	1	55	2	11	0	2015-05-22	0	2	2	0			1			2015-05-28	3	0	2015-05-22	2	2
1509	WHITE	2015-02-23	2	18	5	5.47	2	1	1	6	1	2	1	5	1	2	1	2	50	2	5	0	2025-01-01	unknown	2	2	0			1			2015-05-21	3	5.47	2014-12-08	2	2
1510	WHITE	2015-03-16	3	4	3	2.8	2	1	2	7	2	4	0	0	1	3	3	2	40	1	14	1	2015-05-11	0	1	2	0			1			2015-05-27	2	0	2015-05-11	2	2
1511	OTHER	2015-03-20	2	14	6	8.76	2	1	1	6	1	2	0	0	1	2	3	1	35	2	11	0	2025-01-01	unknown	3	2	3			1			2015-04-23	3	8.76	2014-10-06	3	2
1512	WHITE	2015-03-20	2	14	5	8.24	2	1	1	6	1	2	0	0	1	2	1	2	67	2	10	0	2015-05-11	0.01	2	2	0			1			2015-05-14	3	0.01	2015-05-11	2	2
1513	WHITE	2015-03-23	2	12	7	8.6	2	1	2	1	1	4	0	0	2	2	3	2	51	2	25	0	2025-01-01	unknown	2	2	3			1			2015-05-28	3	8.6	2014-11-11	3	2
1514	WHITE	2015-04-14	2	14	7	8.16	2	1	2	6	1	2	0	0	1	2	1	2	59	2	7	0	2025-01-01	unknown	2	2	3			1			2015-05-21	3	8.16	2014-11-20	3	2
1515	WHITE	2015-04-21	3	12	10	4.686	2	1	2	7	1	4	0	0	2	2	1	2	70	1	14	0	2025-01-01	unknown	2	2	3			1			2015-05-01	3	4.686	2015-01-08	3	2
1516	WHITE	2015-04-22	3	14	3	4.9	2	1	2	1	1	4	0	0	2	2	3	2	69	2	6	0	2025-01-01	unknown	2	2	3			1			2015-05-28	3	4.9	2014-10-21	3	2
1517	BLACK OR AFRICAN AMERICAN	2015-04-22	1	12	6	12.696	2	1	2	6	1	4	0	0	1	2	3	1	54	2	8	0	2025-01-01	unknown	3	2	3			1			2015-05-18	3	12.696	2014-11-13	3	2
1518	WHITE	2015-04-28	2	12	5	7.46	2	1	1	6	1	4	0	0	1	2	3	2	58	2	11	0	2025-01-01	unknown	3	2	3			1			2015-05-12	3	7.46	2015-01-02	3	2
1519	WHITE	2015-04-28	2	12	3	9.404	2	1	1	1	1	4	0	0	2	2	3	2	47	2	19	0	2025-01-01	unknown	2	2	3			1			2015-05-17	3	9.404	2015-02-10	3	2
1520	PATIENT DECLINED	2015-05-06	2	12	4	6.228	2	1	1	1	1	2	0	0	2	2	1	2	37	2	10	0	2025-01-01	unknown	2	2	0			1			2015-05-25	3	6.228	2014-11-30	2	2
1521	WHITE	2015-05-08	2	12	5	12.1	2	2	2	1	1	1	0	0	2	2	3	2	31	2	9	0	2025-01-01	unknown	2	2	0			1			2015-05-18	3	12.1	2015-03-05	2	2
1522	WHITE	2015-05-12	2	17	5	7.03	2	1	1	1	1	4	0	0	2	2	3	1	80	2	6	0	2025-01-01	unknown	3	2	0			1			2015-05-22	3	7.03	2015-02-24	3	2
1523	WHITE	2015-05-12	3	8	5	5.46	2	1	2	6	1	4	0	0	1	2	3	2	49	2	4	0	2025-01-01	unknown	3	2	3			1			2015-05-27	3	5.46	2015-02-24	3	2
1524	WHITE	2015-05-14	2	12	6	5.4	2	1	2	1	1	4	0	0	2	2	3	2	59	2	19	0	2025-01-01	unknown	2	2	0			1			2015-05-22	3	5.4	2015-02-20	3	2
1525	WHITE	2015-05-20	3	unknown	1	3.6	2	1	2	1	1	4	0	0	2	2	3	2	51	2	14	0	2025-01-01	unknown	3	2	3			1			2015-05-22	3	999	2025-01-01	3	2
1526	WHITE	2009-04-06	2	12	1	22.31	2	2	2	6	1	1	0	0	1	2	1	2	42	2	7	0	2009-08-24	2.01	2	2	1	2009-08-24	2.01	1			2015-05-21	3	0	2015-01-20	1	2
1527	WHITE	2014-10-02	3	13	9	4.7	2	1	2	6	2	2	1	5	1	2	1	2	40	2	10	2	2015-02-03	0.15	1	2	0			1			2015-05-13	2	0.15	2015-02-03	2	2
1528	WHITE	2014-06-03	1	15	2	5.48	2	1	1	6	3	2	0	0	2	2	3	1	51	2	unknown	unknown	2014-07-29	0	2	2	0			1			2015-04-28	3	0	2015-04-28	2	2
1529	WHITE	2013-03-18	3	16	4	2.25	2	1	2	1	1	2	0	0	2	2	1	1	50	2	17	0	2013-06-17	0	2	2	0			1			2015-05-31	3	0	2015-03-11	2	2
1530	WHITE	2011-06-13	2	15	1	5.57	2	2	2	2	3	1	0	0	2	2	3	2	128	2	unknown	unknown	2011-08-10	0.02	2	2	0			1			2014-03-20	3	0.03	2012-07-18	2	2
1531	WHITE	2012-07-23	2	12	4	5.52	2	1	1	1	1	2	0	0	2	2	3	2	60	2	13	0	2012-11-07	0	2	2	0			1			2014-05-14	3	0.02	2014-05-14	2	2
1532	BLACK OR AFRICAN AMERICAN	2011-01-10	3	12	6	5.42	2	1	2	4	1	2	0	0	2	2	1	2	25	2	13	0	2011-03-02	0	2	2	0			1			2015-05-15	3	0	2012-10-31	2	2
1533	WHITE	2011-04-21	3	13	7	7.12	2	1	2	4	1	1	0	0	2	2	1	2	41	2	10	0	2011-09-08	0	2	2	0			1			2015-02-07	3	0	2014-08-21	2	2
1534	WHITE	2013-01-07	2	12	2	2.74	2	1	1	1	1	2	0	0	2	2	2	2	71	2	10	0	2013-04-25	0	2	2	0			1			2015-05-14	4	0.11	2015-05-04	2	2
1535	WHITE	2009-07-02	2	10	1	14.21	2	2	2	4	1	1	1	4	2	2	2	2	90	2	4	0	2010-01-26	0.03	2	2	0			1			2015-05-19	3	0	2014-10-02	2	2
1536	WHITE	2013-10-24	3	12	1	3.19	2	1	2	1	1	4	0	0	2	2	2	2	34	2	5	0	2014-02-05	0.06	2	2	1	2014-06-14	0.38	1			2015-03-18	4	0.09	2015-03-10	1	2
1537	WHITE	2010-11-01	3	14	4	4.49	3	1	2	1	1	4	0	0	1	1	1	2	41	2	20	0	2010-12-20	0	2	2	0			1			2015-03-16	3	0	2014-09-30	2	2
1538	WHITE	2011-05-19	3	13	5	21.45	2	2	2	7	2	4	0	0	1	1	2	1	51	1	10	1	2011-07-15	0	2	2	0			1			2015-05-07	2	0	2015-04-02	1	2
1539	WHITE	2015-02-24	2	16	4	7.39	2	1	1	6	2	5	1	5	1	2	1	1	51	2	4	1	2015-04-24	0	1	2	0			1			2015-05-28	2	0	2015-04-24	2	2
1540	WHITE	2007-03-01	2	10	2	25.5	2	2	2	2	2	1	0	0	2	1	2	2	42	2	6	1	2007-04-26	0	2	2	1	2007-10-30	0.3	1			2015-04-30	4	20.71	2014-09-09	2	2
1541	WHITE	2015-03-02	2	14	4	10.9	2	2	2	5	1	3	0	0	1	2	1	1	54	2	8	0	2025-01-01	Unknown	3	2	3			1			2015-05-13	3	999	2025-01-01	3	2
1542	WHITE	2008-11-20	2	11	3	4.78	2	1	1	4	1	2	0	0	2	3	1	2	45	2	6	0	2009-02-23	0.04	1	2	1	2011-01-11	0.44	1			2015-03-23	4	1.17	2015-03-16	2	2
1543	WHITE	2012-04-02	3	24	1	999	2	1	2	4	1	4	0	0	1	2	1	2	40	2	9	0	2012-09-10	0.05	2	2	0			1			2014-10-15	3	0.08	2014-08-27	2	2
1544	WHITE	2014-01-06	2	12	3	4.18	2	1	1	4	1	1	0	0	2	2	2	2	28	2	5	0	2014-07-30	0.04	2	2	0			1			2015-05-28	3	0.08	2015-05-14	2	2
1545	BLACK OR AFRICAN AMERICAN	2014-04-15	3	16	6	8.14	2	1	2	4	1	2	0	0	2	2	1	1	20	2	5	0	2014-07-25	0	2	2	0			1			2015-05-20	3	0	2015-05-07	2	2
1546	WHITE	2013-09-30	2	13	7	0.74	1	1	2	1	1	2	0	0	2	2	1	2	89	2	15	0	2014-01-14	0	2	2	0			1			2015-05-08	3	0	2015-02-16	2	2
1547	WHITE	2015-02-05	2	14	8	6.19	2	1	2	6	1	2	0	0	1	2	3	2	86	2	11	0	2015-05-26	0.02	2	2	0			1			2015-05-26	3	0.02	2015-05-26	2	2
1548	WHITE	2012-03-22	2	12	5	4.54	1	1	1	1	1	2	0	0	2	2	3	2	70	2	14	0	2012-05-02	0	2	2	0			1			2015-02-17	3	0	2014-12-31	2	2
1549	** NO DESCRIPTION **	2011-02-21	2	12	5	6.48	3	1	1	4	1	2	0	0	2	2	1	2	60	2	7	0	2011-07-28	0	2	2	0			1			2015-05-21	3	0	2011-07-28	2	2
1550	WHITE	2014-02-03	2	12	7	5.42	2	1	2	4	1	2	0	0	2	2	3	2	72	2	10	0	2014-06-11	0	2	2	0			1			2015-05-27	3	0.04	2015-03-03	2	2
1551	WHITE	2013-01-17	3	19	11	9.09	2	1	2	7	1	4	0	0	1	2	1	1	51	1	5	0	2013-02-25	0	2	2	0			1			2015-01-13	3	0.03	2014-08-12	2	2
1552	WHITE	2013-09-05	2	13	4	4.76	2	1	1	4	1	4	0	0	2	2	1	2	42	2	7	0	2013-12-12	0	2	2	0			1			2015-07-06	3	0	2015-07-06	2	2
1553	WHITE	2013-12-27	3	13	4	3.4	2	1	2	4	1	2	0	0	2	2	3	2	39	2	6	0	2014-04-09	0	2	2	0			1			2015-05-29	3	0	2015-01-08	2	2
1554	WHITE	2014-01-21	3	20	8	4.36	2	1	2	4	1	2	0	0	2	2	3	2	70	2	8	0	2014-05-05	0	2	2	0			1			2015-05-21	3	0	2014-11-05	2	2
1555	BLACK OR AFRICAN AMERICAN	2013-12-09	3	15	12	8.69	2	2	2	4	1	2	0	0	2	2	3	2	44	2	8	0	2014-03-06	0.04	2	2	0			1			2014-12-16	3	0.04	2014-12-15	2	2
1556	BLACK OR AFRICAN AMERICAN	2011-10-17	3	10	2	3.51	2	1	2	4	1	4	0	0	2	2	3	2	46	2	6	0	2011-12-12	0	2	2	0			1			2015-05-28	3	0	2014-11-12	2	2
1557	WHITE	2009-07-27	3	12	2	9.67	3	1	2	4	1	4	0	0	2	2	2	2	31	2	13	0	2009-09-09	0.02	2	2	0			1			2014-12-19	3	0	2014-08-06	2	2
1558	WHITE	2013-06-20	3	13	7	9.32	1	1	2	7	1	4	0	0	1	2	1	2	45	1	3	0	2013-09-23	0	2	2	0			1			2015-05-05	3	0	2015-03-24	2	2
1559	UNKNOWN	2011-04-04	2	17	3	5.92	2	1	1	4	1	1	0	0	2	2	2	2	57	2	17	0	2011-06-01	0	2	2	0			1			2015-05-28	3	0	2015-05-12	2	2
1560	WHITE	2013-02-14	2	12	6	13.79	2	2	2	4	1	4	0	0	2	2	1	2	39	2	15	0	2013-05-15	0	2	2	0			1			2015-04-29	3	0	2015-04-23	2	2
1561	WHITE	2015-02-19	2	14	5	4.64	2	1	1	2	1	2	0	0	2	2	1	2	37	2	7	0	2015-05-30	0	2	2	0			1			2015-05-30	3	0	2015-05-30	2	2
1562	WHITE	2015-03-31	2	16	7	4.71	2	1	1	6	1	2	0	0	1	2	1	2	45	2	6	0	2015-07-09	0	2	2	0			1			2015-10-07	3	0	2015-10-07	2	2
1563	WHITE	2011-11-28	2	12	6	15.01	1	2	2	7	1	5	1	5	1	1	3	1	52	1	9	0	2012-03-26	0	2	2	0			1			2015-04-15	3	0	2014-12-22	1	2
1564	WHITE	2013-10-28	2	12	4	11.6	2	2	2	7	1	2	0	0	1	2	3	2	41	1	8	0	2014-01-24	0.02	2	2	0			1			2015-10-19	3	0.01	2015-10-13	2	2
1565	WHITE	2012-11-26	2	12	2	3.62	2	1	1	4	1	2	0	0	2	2	1	2	34	2	7	0	2013-03-18	0	2	2	0			1			2014-07-21	3	0	2014-07-21	2	2
1566	WHITE	2009-04-20	3	13	2	3.37	2	1	2	4	1	1	0	0	2	2	2	2	69	2	2	0	2009-06-05	0.03	2	2	0			1			2014-11-03	3	0.02	2014-09-23	2	2
1567	WHITE	2014-03-03	2	13	5	1.4	1	1	1	3	1	2	0	0	2	2	2	2	35	2	10	0	2014-05-09	0.02	2	2	0			1			2015-02-20	3	0.02	2014-06-11	2	2
1568	WHITE	2013-04-15	2	16	4	4.31	2	1	1	4	1	1	0	0	2	2	3	2	55	2	8	0	2013-07-22	0	2	2	0			1			2015-05-06	3	0	2015-05-05	2	2
1569	WHITE	2012-06-11	2	12	4	6.33	2	1	1	2	1	2	0	0	2	2	2	2	43	2	11	0	2012-09-25	0	2	2	0			1			2014-10-20	3	0	2014-10-14	2	2
1570	WHITE	2012-03-19	2	13	7	9.09	2	1	2	4	1	2	0	0	2	2	2	2	81	2	8	0	2012-05-03	0	2	2	0			1			2015-05-26	3	0	2013-06-12	2	2
1572	WHITE	2015-02-06	3	14	9	6.38	1	1	2	4	1	2	0	0	2	2	2	2	83	2	11	0	2015-05-18	0	2	2	0			1			2015-05-27	3	0	2015-05-18	2	2
1573	WHITE	2014-12-08	2	12	5	5.96	2	1	1	2	1	2	0	0	2	2	2	2	27	2	8	0	2015-03-17	0	2	2	0			1			2015-03-23	3	0	2015-03-17	2	2
1574	WHITE	2008-06-16	3	10	3	4.83	2	1	2	2	1	4	0	0	2	2	1	1	25	2	5	0	2008-11-08	0.03	2	2	0			1			2014-11-17	3	0.03	2014-11-17	1	2
1575	WHITE	2008-07-14	2	12	1	4.19	2	1	1	2	1	2	0	0	3	3	2	1	36	2	9	0	2008-10-01	0.02	2	2	0			1			2015-01-07	3	0	2015-01-07	2	2
1576	WHITE	2008-07-28	3	12	1	7.9	2	1	2	7	1	4	0	0	2	2	1	2	60	1	11	0	2008-09-16	0	2	2	0			1			2015-05-18	3	0	2014-04-30	1	2
1577	WHITE	2013-09-03	2	12	3	8.41	2	1	1	6	1	2	0	0	1	2	3	2	73	2	5	0	2025-01-01	unknown	3	2	3			3			2013-09-16	3	999	2025-01-01	3	2
1578	BLACK OR AFRICAN AMERICAN	2008-12-15	2	11	6	8.16	2	1	2	4	1	1	0	0	2	2	1	1	41	2	6	0	2009-02-11	0.1	2	2	1	2009-12-09	0.21	1			2014-12-11	3	0.02	2014-01-30	1	2
1579	WHITE	2009-01-05	3	10	7	10.45	2	2	2	4	1	2	0	0	2	2	1	2	45	2	16	0	2009-05-01	0.02	2	2	1	2014-09-16	0.2	1			2015-03-18	4	0.2	2014-09-16	2	2
1580	WHITE	2009-01-05	3	15	4	9.08	2	1	2	6	1	4	0	0	1	2	1	2	85	2	15	0	2009-05-26	0.02	2	2	0			1			2014-11-17	3	0.03	2014-11-17	2	2
1581	WHITE	2009-02-26	2	12	unknown	10.09	2	2	2	6	1	2	0	0	1	2	1	1	85	2	10	0	2009-03-15	0.04	1	2	0			1			2015-01-06	3	0.11	2015-01-02	2	2
1582	WHITE	2009-03-09	2	10	4	3.96	2	1	1	6	1	2	0	0	1	2	1	2	28	2	3	0	2009-05-27	0.02	2	2	0			1			2013-09-19	3	0	2012-04-24	2	2
1583	WHITE	2009-06-04	2	13	unknown	4.34	2	1	1	1	1	1	0	0	2	2	2	2	unknown	2	7	0	2009-08-05	0.03	2	2	0			1			2011-01-28	3	0.04	2011-01-24	2	2
1584	WHITE	2012-03-19	2	19	1	9.32	1	1	1	4	1	2	0	0	2	2	2	2	135	2	8	0	2012-11-16	0	2	2	0			1			2015-05-05	3	0	2014-12-01	2	2
1585	WHITE	2009-08-26	2	11	4	8.8	2	1	1	4	1	2	0	0	2	2	1	1	144	2	10	0	2009-10-21	0.09	2	2	1	2010-05-14	0.3	1			2011-09-13	3	0.02	2010-11-30	1	2
1586	WHITE	2015-04-14	2	15	6	5.11	2	1	1	6	2	4	0	0	1	1	1	2	58	2	4	1	2015-06-08	0.03	1	2	0			1			2015-06-08	3	0.08	2015-06-08	2	2
1593	WHITE	2011-03-09	2	13	4	9.55	2	2	2	4	1	2	0	0	2	2	2	2	50	2	16	0	2011-08-12	0	2	2	1	2012-06-06	0.2	1			2015-01-07	3	0	2015-01-07	1	2
1595	WHITE	2011-06-27	2	15	3	3.75	2	1	1	4	1	1	0	0	2	2	3	2	35	2	10	0	2011-08-19	0.45	2	2	0			1			2013-05-14	3	0.05	2013-05-14	2	2
1596	WHITE	2014-09-29	3	13	9	18.82	2	2	2	6	1	4	0	0	1	2	3	1	150	2	9	0	2015-01-06	0	2	2	0			1			2015-04-22	3	0	2015-03-24	2	2
1597	BLACK OR AFRICAN AMERICAN	2011-10-06	3	12	6	11.53	2	2	2	7	1	2	0	0	1	2	1	1	31	1	6	0	2012-03-30	0	2	2	0			1			2012-07-13	3	0	2012-07-13	2	2
1598	WHITE	2011-11-21	3	12	2	8.26	2	1	2	2	1	2	0	0	2	2	2	2	43	2	11	0	2012-04-09	0	2	2	0			1			2015-03-23	3	0	2015-03-18	1	2
1599	WHITE	2012-06-25	2	12	11	9.12	2	2	2	6	1	4	0	0	1	1	1	2	52	2	19	0	2012-10-15	0.05	2	2	1	2013-10-21	0.26	1			2015-05-21	2	5.22	2015-05-20	1	2
1600	WHITE	2012-03-05	2	12	6	6.13	2	1	2	4	1	2	0	0	2	2	1	2	24	2	7	0	2012-06-04	0	2	2	0			1			2015-04-20	3	0	2015-04-13	2	2
1601	WHITE	2012-03-22	2	16	10	5.12	2	1	2	4	1	2	0	0	2	2	3	2	53	2	9	0	2012-07-23	0	2	2	0			1			2015-02-16	3	0	2014-10-08	2	2
1602	WHITE	2012-04-30	3	12	2	5.84	2	1	2	2	1	2	0	0	2	2	3	2	45	2	8	0	2012-08-03	0	2	2	0			1			2014-09-09	3	0	2014-08-11	2	2
1603	WHITE	2013-02-28	2	12	6	16.75	2	2	2	4	1	2	0	0	2	2	3	2	48	2	6	0	2013-05-29	0	2	2	0			1			2015-01-16	3	0	2014-12-29	2	2
1604	WHITE	2012-06-11	3	13	3	12.91	2	2	2	6	1	2	0	0	1	2	3	1	74	2	23	0	2012-09-13	0.08	1	2	0			1			2015-03-26	3	0	2014-12-02	2	2
1605	WHITE	2014-03-03	2	12	4	0.8	2	1	1	4	1	2	0	0	2	2	2	2	44	2	7	0	2014-05-28	0	2	2	0			1			2015-05-07	3	0	2014-10-01	2	2
1606	BLACK OR AFRICAN AMERICAN	2012-07-09	3	14	7	4.42	2	1	2	6	1	4	0	0	1	2	3	2	42	2	15	0	2012-10-08	0.03	2	2	0			1			2015-01-29	3	0.04	2014-12-29	2	2
1608	WHITE	2014-01-02	3	12	7	8.79	2	1	2	6	1	2	0	0	1	2	1	1	50	2	5	0	2014-04-05	0	1	2	0			1			2015-04-17	3	0	2015-03-24	2	2
1609	WHITE	2012-10-16	3	26	2	5.81	2	1	2	4	1	4	0	0	2	2	2	2	61	2	11	0	2013-01-17	0	2	2	0			1			2015-03-29	3	0	2014-08-08	2	2
1611	WHITE	2013-08-13	2	15	3	6.3	2	1	1	6	1	6	0	0	1	2	2	1	44	2	6	0	2013-12-13	0.02	1	2	0			1			2015-05-13	3	0	2015-05-07	2	2
1612	WHITE	2013-05-23	3	13	5	4.98	2	1	2	2	1	2	0	0	2	2	1	2	53	2	5	0	2013-08-26	0	2	2	0			1			2015-05-18	3	0	2014-07-07	2	2
1613	WHITE	2013-06-24	3	12	5	4.68	2	1	2	4	1	2	0	0	2	2	2	2	48	2	16	0	2013-09-24	0	2	2	0			1			2015-04-28	3	0	2015-04-24	2	2
1614	WHITE	2013-06-13	2	12	1	6.77	2	1	1	6	1	1	0	0	1	2	1	2	56	2	5	0	2013-09-25	0	2	2	0			1			2015-03-23	3	0.03	2015-03-18	2	2
1615	WHITE	2013-10-29	2	16	2	7.22	2	1	1	4	1	4	0	0	2	2	2	2	33	2	12	0	2014-02-06	0	2	2	0			1			2014-12-02	3	0	2014-12-01	2	2
1616	WHITE	2013-10-31	3	12	7	9.08	2	1	2	4	1	4	0	0	2	2	1	2	60	2	3	0	2014-02-05	0.02	2	2	0			1			2014-12-15	3	0.03	2014-12-09	2	2
1617	WHITE	2013-11-25	2	12	7	11.19	2	2	2	4	1	2	0	0	2	2	3	1	70	2	12	0	2014-03-04	0	2	2	0			1			2015-03-19	3	0	2014-12-15	2	2
1618	WHITE	2014-01-02	3	16	4	5.79	2	1	2	4	1	2	0	0	2	2	1	2	55	2	13	0	2014-04-01	0	2	2	0			1			2015-01-08	3	0	2015-01-05	2	2
1619	WHITE	2014-11-11	2	12	2	5.87	2	1	1	3	1	2	0	0	2	2	1	2	38	2	2	0	2015-05-01	0	2	2	0			1			2015-05-01	3	0	2015-05-01	2	2
1620	WHITE	2014-02-18	2	12	7	6.76	2	1	2	7	1	2	0	0	1	2	1	2	58	1	12	0	2014-05-29	0.04	1	2	0			1			2015-03-16	3	0.04	2014-11-26	2	2
1621	WHITE	2014-10-30	2	15	4	10.3	2	2	2	6	1	2	0	0	1	2	3	2	74	2	13	0	2015-02-06	0	2	2	0			1			2015-05-13	2	0	2015-05-11	2	2
1622	WHITE	2014-07-08	2	16	7	5.1	2	1	1	4	1	2	0	0	2	2	2	2	55	2	6	0	2014-10-15	0	2	2	0			1			2015-04-13	3	0	2015-03-05	2	2
1623	WHITE	2014-06-23	2	12	9	6.48	2	1	2	6	1	4	0	0	1	2	2	2	44	2	16	0	2014-07-26	0.01	2	2	0			1			2015-05-05	3	0.02	2015-02-21	2	2
1624	BLACK OR AFRICAN AMERICAN	2014-09-30	2	16	9	4.04	2	1	2	6	1	2	0	0	1	2	3	2	30	2	5	0	2014-12-31	0	2	2	0			1			2015-04-29	3	0	2015-04-29	2	2
1625	WHITE	2014-11-10	2	12	3	10.98	2	2	2	4	1	4	0	0	2	2	1	2	72	2	6	0	2015-03-17	0	2	2	0			1			2015-03-17	3	0	2015-03-17	2	2
1627	BLACK OR AFRICAN AMERICAN	2014-10-13	2	12	3	8.1	2	1	1	6	1	2	0	0	1	2	3	1	44	2	5	0	2015-01-19	0	2	2	0			1			2015-05-29	3	0	2015-04-17	2	2
1628	WHITE	2015-02-16	2	12	2	4.41	2	1	1	6	1	2	0	0	2	2	2	2	37	2	9	0	2015-05-28	0	2	2	0			1			2015-05-28	3	0	2015-05-28	2	2
1629	** NO DESCRIPTION **	2014-11-11	2	16	7	7.91	2	1	1	4	1	2	0	0	2	2	1	1	30	2	3	0	2014-12-17	0	2	2	0			1			2015-05-28	3	0	2014-12-17	2	2
1630	WHITE	2014-10-28	2	16	13	13.53	2	2	2	4	1	4	0	0	1	2	1	2	54	2	5	0	2015-02-02	0	2	2	0			1			2015-03-13	3	0	2015-02-22	2	2
1631	WHITE	2014-11-25	2	16	2	6.98	2	1	1	4	1	2	0	0	2	2	1	1	51	2	5	0	2015-01-20	0.03	2	2	0			1			2015-05-26	3	0.03	2015-01-20	2	2
1632	WHITE	2015-01-15	2	12	8	4.76	2	1	2	4	1	2	0	0	2	2	2	2	56	2	6	0	2015-04-22	0	2	2	0			1			2015-04-22	3	0	2015-04-22	2	2
1633	UNKNOWN	2014-11-24	2	12	1	4.17	2	1	1	4	1	2	1	5	2	2	1	2	48	2	6	0	2015-03-02	0	2	2	0			1			2015-03-04	3	0	2015-03-02	2	2
1635	WHITE	2015-01-20	3	16	9	6.21	2	1	2	7	1	4	0	0	1	1	1	2	44	1	7	0	2015-04-09	0	2	2	0			1			2015-04-21	3	0	2015-04-09	2	2
1636	WHITE	2015-04-14	2	16	3	9.35	2	1	1	4	1	4	0	0	2	2	1	2	38	2	14	0	2015-07-08	0	2	2	0			1			2015-07-08	3	0	2015-07-08	2	2
